# Supplementary material for: Spontaneous cortical activity is transiently poised close to criticality
Source: PLoS Comput Biol. 2017 May 24;13(5):e1005543. doi: 10.1371/journal.pcbi.1005543 (PMC5464673; doi:10.1371/journal.pcbi.1005543)
Supplement: S1 Dataset — The data include the spike timings, electrode index and state information. Details can be found in the README file. (ZIP) [file pcbi.1005543.s005.zip]

Archive with 9 entries (9 files):
- monkey1_data.txt
- monkey2_data.txt
- monkey3_data.txt
- monkey4_data.txt
- cat1_data.txt
- cat2_data.txt
- cat3_data.txt
- cat4_data.txt
- README.txt
