# Supplementary material for: Spontaneous cortical activity is transiently poised close to criticality
Source: PLoS Comput Biol. 2017 May 24;13(5):e1005543. doi: 10.1371/journal.pcbi.1005543 (PMC5464673; doi:10.1371/journal.pcbi.1005543)
Supplement: S1 Dataset — The data include the spike timings, electrode index and state information. Details can be found in the README file. (ZIP) [file pcbi.1005543.s005.zip › monkey1_data.txt]

0.0049	55.0000	2.0000
0.0203	55.0000	2.0000
0.0593	29.0000	2.0000
0.0795	55.0000	2.0000
0.0922	55.0000	2.0000
0.1088	29.0000	2.0000
0.1320	24.0000	2.0000
0.1643	24.0000	2.0000
0.1717	24.0000	2.0000
0.1893	59.0000	2.0000
0.1961	24.0000	2.0000
0.2147	24.0000	2.0000
0.2199	24.0000	2.0000
0.2343	55.0000	2.0000
0.2675	24.0000	2.0000
0.2891	59.0000	2.0000
0.3001	59.0000	2.0000
0.3005	24.0000	2.0000
0.3107	29.0000	2.0000
0.3515	24.0000	2.0000
0.3558	24.0000	2.0000
0.3659	24.0000	2.0000
0.3761	24.0000	2.0000
0.4040	24.0000	2.0000
0.4236	24.0000	2.0000
0.4348	55.0000	2.0000
0.4611	59.0000	2.0000
0.5236	29.0000	2.0000
0.5578	24.0000	2.0000
0.5642	24.0000	2.0000
0.5708	59.0000	2.0000
0.5835	55.0000	2.0000
0.6086	55.0000	2.0000
0.6732	55.0000	2.0000
0.6781	29.0000	2.0000
0.7035	55.0000	2.0000
0.7750	59.0000	2.0000
0.8404	24.0000	2.0000
0.8513	24.0000	2.0000
0.8638	59.0000	2.0000
0.8754	59.0000	2.0000
0.9041	55.0000	2.0000
0.9123	57.0000	2.0000
0.9313	24.0000	2.0000
0.9327	59.0000	2.0000
0.9357	24.0000	2.0000
0.9400	24.0000	2.0000
0.9752	24.0000	2.0000
0.9819	24.0000	2.0000
0.9880	59.0000	2.0000
0.9932	59.0000	2.0000
1.0253	24.0000	2.0000
1.0772	59.0000	2.0000
1.1381	24.0000	2.0000
1.1538	50.0000	2.0000
1.1880	55.0000	2.0000
1.1881	24.0000	2.0000
1.2109	55.0000	2.0000
1.2602	59.0000	2.0000
1.2653	55.0000	2.0000
1.2753	55.0000	2.0000
1.3065	57.0000	2.0000
1.3200	24.0000	2.0000
1.3264	57.0000	2.0000
1.3487	24.0000	2.0000
1.3565	59.0000	2.0000
1.3612	24.0000	2.0000
1.4382	57.0000	2.0000
1.4411	59.0000	2.0000
1.4460	59.0000	2.0000
1.4490	55.0000	2.0000
1.4649	24.0000	2.0000
1.4694	57.0000	2.0000
1.4783	24.0000	2.0000
1.4995	24.0000	2.0000
1.5212	24.0000	2.0000
1.5271	55.0000	2.0000
1.5385	24.0000	2.0000
1.6089	59.0000	2.0000
1.6118	55.0000	2.0000
1.6233	55.0000	2.0000
1.6639	55.0000	2.0000
1.6820	29.0000	2.0000
1.6861	55.0000	2.0000
1.6878	29.0000	2.0000
1.7386	59.0000	2.0000
1.7439	59.0000	2.0000
1.7443	55.0000	2.0000
1.8346	55.0000	2.0000
1.8832	24.0000	2.0000
1.8984	24.0000	2.0000
1.9222	55.0000	2.0000
1.9415	55.0000	2.0000
1.9552	57.0000	2.0000
1.9610	24.0000	2.0000
1.9803	24.0000	2.0000
2.0010	55.0000	1.0000
2.0135	55.0000	1.0000
2.0199	29.0000	1.0000
2.0412	55.0000	1.0000
2.0475	55.0000	1.0000
2.0591	55.0000	1.0000
2.0740	24.0000	1.0000
2.0916	24.0000	1.0000
2.0942	59.0000	1.0000
2.1269	24.0000	1.0000
2.1337	24.0000	1.0000
2.1687	59.0000	1.0000
2.1777	24.0000	1.0000
2.1812	57.0000	1.0000
2.1836	24.0000	1.0000
2.1910	59.0000	1.0000
2.2201	24.0000	1.0000
2.2435	55.0000	1.0000
2.2663	55.0000	1.0000
2.2797	55.0000	1.0000
2.2988	59.0000	1.0000
2.3624	24.0000	1.0000
2.3744	59.0000	1.0000
2.3817	24.0000	1.0000
2.3891	24.0000	1.0000
2.4019	59.0000	1.0000
2.4141	59.0000	1.0000
2.4148	55.0000	1.0000
2.4197	24.0000	1.0000
2.4349	24.0000	1.0000
2.4536	55.0000	1.0000
2.4856	50.0000	1.0000
2.4963	55.0000	1.0000
2.5125	24.0000	1.0000
2.5495	55.0000	1.0000
2.5627	24.0000	1.0000
2.5630	55.0000	1.0000
2.5730	24.0000	1.0000
2.5972	55.0000	1.0000
2.6068	24.0000	1.0000
2.6127	24.0000	1.0000
2.6193	29.0000	1.0000
2.6628	55.0000	1.0000
2.6867	55.0000	1.0000
2.7120	24.0000	1.0000
2.7166	24.0000	1.0000
2.7542	55.0000	1.0000
2.7735	24.0000	1.0000
2.7975	24.0000	1.0000
2.8200	29.0000	1.0000
2.8361	24.0000	1.0000
2.8454	55.0000	1.0000
2.9649	55.0000	1.0000
2.9661	29.0000	1.0000
3.0066	55.0000	1.0000
3.0667	24.0000	1.0000
3.1009	59.0000	1.0000
3.1114	55.0000	1.0000
3.1189	55.0000	1.0000
3.1321	55.0000	1.0000
3.1351	57.0000	1.0000
3.1532	59.0000	1.0000
3.1664	59.0000	1.0000
3.1723	55.0000	1.0000
3.1746	59.0000	1.0000
3.1847	29.0000	1.0000
3.1894	55.0000	1.0000
3.1925	24.0000	1.0000
3.1942	55.0000	1.0000
3.1992	59.0000	1.0000
3.2199	24.0000	1.0000
3.2587	29.0000	1.0000
3.3072	59.0000	1.0000
3.3145	59.0000	1.0000
3.3155	55.0000	1.0000
3.3294	55.0000	1.0000
3.3632	24.0000	1.0000
3.4610	59.0000	1.0000
3.4668	29.0000	1.0000
3.4876	24.0000	1.0000
3.4882	57.0000	1.0000
3.4952	57.0000	1.0000
3.4953	24.0000	1.0000
3.5041	55.0000	1.0000
3.5052	59.0000	1.0000
3.5365	24.0000	1.0000
3.5555	29.0000	1.0000
3.5791	59.0000	1.0000
3.5911	55.0000	1.0000
3.6246	57.0000	1.0000
3.6512	24.0000	1.0000
3.6670	24.0000	1.0000
3.6721	24.0000	1.0000
3.6873	59.0000	1.0000
3.7862	59.0000	1.0000
3.8623	59.0000	1.0000
3.8680	24.0000	1.0000
3.8742	29.0000	1.0000
3.8888	29.0000	1.0000
3.8934	24.0000	1.0000
3.9217	24.0000	1.0000
3.9266	24.0000	1.0000
3.9600	55.0000	1.0000
3.9680	50.0000	1.0000
3.9708	59.0000	1.0000
3.9819	50.0000	1.0000
3.9822	29.0000	1.0000
4.0307	55.0000	2.0000
4.0526	59.0000	2.0000
4.1139	24.0000	2.0000
4.1321	29.0000	2.0000
4.1392	55.0000	2.0000
4.1751	24.0000	2.0000
4.1825	24.0000	2.0000
4.2017	24.0000	2.0000
4.2360	24.0000	2.0000
4.2837	55.0000	2.0000
4.3348	59.0000	2.0000
4.3509	55.0000	2.0000
4.3834	57.0000	2.0000
4.3885	24.0000	2.0000
4.3989	55.0000	2.0000
4.4007	57.0000	2.0000
4.4239	24.0000	2.0000
4.4664	59.0000	2.0000
4.4694	24.0000	2.0000
4.4939	55.0000	2.0000
4.5031	24.0000	2.0000
4.5072	55.0000	2.0000
4.5110	24.0000	2.0000
4.5328	55.0000	2.0000
4.5769	29.0000	2.0000
4.6130	24.0000	2.0000
4.6495	24.0000	2.0000
4.6552	55.0000	2.0000
4.6633	55.0000	2.0000
4.6786	24.0000	2.0000
4.6899	24.0000	2.0000
4.7055	55.0000	2.0000
4.7135	57.0000	2.0000
4.7922	29.0000	2.0000
4.8333	24.0000	2.0000
4.8389	24.0000	2.0000
4.8915	55.0000	2.0000
4.9060	55.0000	2.0000
4.9315	55.0000	2.0000
4.9674	55.0000	2.0000
4.9770	59.0000	2.0000
5.0222	55.0000	1.0000
5.0365	55.0000	1.0000
5.0517	24.0000	1.0000
5.0714	55.0000	1.0000
5.0730	59.0000	1.0000
5.0952	24.0000	1.0000
5.1192	59.0000	1.0000
5.1740	59.0000	1.0000
5.2219	24.0000	1.0000
5.2699	55.0000	1.0000
5.3251	59.0000	1.0000
5.4248	55.0000	1.0000
5.4758	29.0000	1.0000
5.4779	55.0000	1.0000
5.4896	55.0000	1.0000
5.6362	24.0000	1.0000
5.6407	24.0000	1.0000
5.6937	55.0000	1.0000
5.7393	55.0000	1.0000
5.7471	55.0000	1.0000
5.8002	55.0000	1.0000
5.8429	24.0000	1.0000
5.8554	59.0000	1.0000
5.8705	24.0000	1.0000
5.8857	55.0000	1.0000
5.8903	55.0000	1.0000
5.9111	55.0000	1.0000
5.9338	55.0000	1.0000
5.9634	24.0000	1.0000
5.9749	24.0000	1.0000
5.9933	24.0000	1.0000
6.0248	55.0000	1.0000
6.0572	24.0000	1.0000
6.0670	55.0000	1.0000
6.0757	24.0000	1.0000
6.0845	55.0000	1.0000
6.0967	24.0000	1.0000
6.1017	29.0000	1.0000
6.1076	55.0000	1.0000
6.1190	59.0000	1.0000
6.1251	24.0000	1.0000
6.1258	55.0000	1.0000
6.1560	59.0000	1.0000
6.1597	24.0000	1.0000
6.1668	24.0000	1.0000
6.1730	24.0000	1.0000
6.1791	24.0000	1.0000
6.1899	24.0000	1.0000
6.2322	59.0000	1.0000
6.2327	24.0000	1.0000
6.2376	24.0000	1.0000
6.2553	59.0000	1.0000
6.2604	24.0000	1.0000
6.2659	24.0000	1.0000
6.2954	24.0000	1.0000
6.3157	24.0000	1.0000
6.3240	24.0000	1.0000
6.3287	24.0000	1.0000
6.3434	55.0000	1.0000
6.3924	55.0000	1.0000
6.3972	55.0000	1.0000
6.4031	24.0000	1.0000
6.4146	24.0000	1.0000
6.4431	24.0000	1.0000
6.4915	50.0000	1.0000
6.5241	55.0000	1.0000
6.5373	29.0000	1.0000
6.5469	57.0000	1.0000
6.5605	55.0000	1.0000
6.5792	24.0000	1.0000
6.5798	55.0000	1.0000
6.5826	57.0000	1.0000
6.6168	29.0000	1.0000
6.6338	24.0000	1.0000
6.6392	24.0000	1.0000
6.6638	59.0000	1.0000
6.6727	55.0000	1.0000
6.7218	57.0000	1.0000
6.7621	59.0000	1.0000
6.7622	55.0000	1.0000
6.7792	24.0000	1.0000
6.7819	57.0000	1.0000
6.7997	55.0000	1.0000
6.8182	24.0000	1.0000
6.8245	59.0000	1.0000
6.8362	29.0000	1.0000
6.8381	24.0000	1.0000
6.8451	24.0000	1.0000
6.8756	57.0000	1.0000
6.8899	55.0000	1.0000
6.8999	59.0000	1.0000
6.9384	24.0000	1.0000
6.9972	57.0000	1.0000
7.0021	29.0000	1.0000
7.0298	50.0000	1.0000
7.0465	24.0000	1.0000
7.0524	24.0000	1.0000
7.0533	55.0000	1.0000
7.0536	57.0000	1.0000
7.0582	24.0000	1.0000
7.0596	57.0000	1.0000
7.0764	57.0000	1.0000
7.0968	57.0000	1.0000
7.1081	55.0000	1.0000
7.1287	24.0000	1.0000
7.1318	55.0000	1.0000
7.1331	57.0000	1.0000
7.1432	24.0000	1.0000
7.1570	57.0000	1.0000
7.1884	24.0000	1.0000
7.2253	24.0000	1.0000
7.2273	57.0000	1.0000
7.2605	24.0000	1.0000
7.3188	55.0000	1.0000
7.3223	24.0000	1.0000
7.3323	24.0000	1.0000
7.3405	24.0000	1.0000
7.3429	29.0000	1.0000
7.3453	55.0000	1.0000
7.3709	57.0000	1.0000
7.3726	24.0000	1.0000
7.3751	55.0000	1.0000
7.3861	24.0000	1.0000
7.4001	50.0000	1.0000
7.4026	57.0000	1.0000
7.4101	24.0000	1.0000
7.4260	55.0000	1.0000
7.4274	57.0000	1.0000
7.4369	59.0000	1.0000
7.4383	24.0000	1.0000
7.4773	24.0000	1.0000
7.4806	29.0000	1.0000
7.4864	59.0000	1.0000
7.4892	24.0000	1.0000
7.5007	55.0000	1.0000
7.5161	24.0000	1.0000
7.5409	29.0000	1.0000
7.5616	59.0000	1.0000
7.5901	24.0000	1.0000
7.5970	24.0000	1.0000
7.6768	24.0000	1.0000
7.6821	24.0000	1.0000
7.6945	24.0000	1.0000
7.7024	24.0000	1.0000
7.7447	55.0000	1.0000
7.7773	59.0000	1.0000
7.8000	59.0000	1.0000
7.8064	50.0000	1.0000
7.8113	29.0000	1.0000
7.8532	55.0000	1.0000
7.8544	24.0000	1.0000
7.9016	29.0000	1.0000
7.9269	24.0000	1.0000
7.9278	59.0000	1.0000
7.9339	24.0000	1.0000
7.9390	29.0000	1.0000
7.9544	59.0000	1.0000
7.9786	24.0000	1.0000
7.9918	24.0000	1.0000
8.0033	24.0000	1.0000
8.0254	29.0000	1.0000
8.0266	57.0000	1.0000
8.0368	29.0000	1.0000
8.0469	57.0000	1.0000
8.0484	29.0000	1.0000
8.0528	59.0000	1.0000
8.1415	57.0000	1.0000
8.1850	55.0000	1.0000
8.1865	24.0000	1.0000
8.2061	59.0000	1.0000
8.2296	24.0000	1.0000
8.3123	55.0000	1.0000
8.3221	55.0000	1.0000
8.3370	57.0000	1.0000
8.3992	59.0000	1.0000
8.4546	59.0000	1.0000
8.4581	24.0000	1.0000
8.4608	29.0000	1.0000
8.6334	24.0000	1.0000
8.6929	24.0000	1.0000
8.8555	55.0000	1.0000
8.8967	29.0000	1.0000
8.9331	57.0000	1.0000
8.9590	55.0000	1.0000
8.9790	24.0000	1.0000
9.0490	24.0000	4.0000
9.0630	55.0000	4.0000
9.0712	24.0000	4.0000
9.0761	55.0000	4.0000
9.0918	24.0000	4.0000
9.1930	24.0000	4.0000
9.2429	57.0000	4.0000
9.3256	55.0000	4.0000
9.3385	57.0000	4.0000
9.3584	55.0000	4.0000
9.3712	24.0000	4.0000
9.3842	24.0000	4.0000
9.4052	29.0000	4.0000
9.4196	55.0000	4.0000
9.4239	24.0000	4.0000
9.4557	29.0000	4.0000
9.5100	57.0000	4.0000
9.5204	24.0000	4.0000
9.5344	24.0000	4.0000
9.5403	24.0000	4.0000
9.5572	57.0000	4.0000
9.5628	55.0000	4.0000
9.6036	55.0000	4.0000
9.6345	57.0000	4.0000
9.6728	57.0000	4.0000
9.6770	24.0000	4.0000
9.6901	29.0000	4.0000
9.7464	24.0000	4.0000
9.7585	29.0000	4.0000
9.7657	24.0000	4.0000
9.7736	29.0000	4.0000
9.7924	29.0000	4.0000
9.8089	59.0000	4.0000
9.8203	59.0000	4.0000
9.8432	24.0000	4.0000
9.8703	24.0000	4.0000
9.8751	24.0000	4.0000
9.8897	24.0000	4.0000
9.9027	24.0000	4.0000
9.9134	24.0000	4.0000
9.9734	24.0000	4.0000
9.9763	29.0000	4.0000
10.0212	55.0000	4.0000
10.0558	24.0000	4.0000
10.1080	24.0000	4.0000
10.1367	24.0000	4.0000
10.1699	55.0000	4.0000
10.2071	24.0000	4.0000
10.2210	59.0000	4.0000
10.2214	24.0000	4.0000
10.3203	24.0000	4.0000
10.3331	24.0000	4.0000
10.3575	59.0000	4.0000
10.3624	29.0000	4.0000
10.3627	24.0000	4.0000
10.3698	59.0000	4.0000
10.4416	57.0000	4.0000
10.4454	59.0000	4.0000
10.5169	24.0000	4.0000
10.5258	24.0000	4.0000
10.5327	55.0000	4.0000
10.5465	24.0000	4.0000
10.5511	24.0000	4.0000
10.5586	59.0000	4.0000
10.5777	55.0000	4.0000
10.5839	24.0000	4.0000
10.6035	59.0000	4.0000
10.6054	24.0000	4.0000
10.6132	59.0000	4.0000
10.6343	59.0000	4.0000
10.6404	29.0000	4.0000
10.6663	55.0000	4.0000
10.7006	57.0000	4.0000
10.8483	57.0000	4.0000
10.8755	59.0000	4.0000
10.8833	59.0000	4.0000
10.9047	55.0000	4.0000
10.9091	55.0000	4.0000
10.9198	59.0000	4.0000
10.9380	24.0000	4.0000
10.9401	59.0000	4.0000
10.9436	24.0000	4.0000
10.9985	55.0000	4.0000
11.0081	29.0000	2.0000
11.0489	57.0000	2.0000
11.0596	55.0000	2.0000
11.1145	59.0000	2.0000
11.1377	24.0000	2.0000
11.1481	24.0000	2.0000
11.1529	24.0000	2.0000
11.1733	55.0000	2.0000
11.2138	24.0000	2.0000
11.2394	24.0000	2.0000
11.2412	57.0000	2.0000
11.2820	59.0000	2.0000
11.3022	24.0000	2.0000
11.3134	24.0000	2.0000
11.3216	55.0000	2.0000
11.3332	29.0000	2.0000
11.3483	55.0000	2.0000
11.3685	24.0000	2.0000
11.3758	55.0000	2.0000
11.3764	59.0000	2.0000
11.3773	24.0000	2.0000
11.3804	50.0000	2.0000
11.4014	55.0000	2.0000
11.4681	24.0000	2.0000
11.4706	59.0000	2.0000
11.4896	24.0000	2.0000
11.5311	24.0000	2.0000
11.5438	24.0000	2.0000
11.6152	24.0000	2.0000
11.6295	59.0000	2.0000
11.6845	55.0000	2.0000
11.6881	57.0000	2.0000
11.7005	24.0000	2.0000
11.7071	24.0000	2.0000
11.7171	55.0000	2.0000
11.7215	24.0000	2.0000
11.7340	29.0000	2.0000
11.7456	24.0000	2.0000
11.7564	24.0000	2.0000
11.7694	24.0000	2.0000
11.7936	24.0000	2.0000
11.8217	24.0000	2.0000
11.8592	55.0000	2.0000
11.9089	55.0000	2.0000
11.9550	55.0000	2.0000
11.9661	24.0000	2.0000
12.0074	24.0000	4.0000
12.0139	24.0000	4.0000
12.0189	29.0000	4.0000
12.1696	24.0000	4.0000
12.2093	55.0000	4.0000
12.2383	57.0000	4.0000
12.2402	24.0000	4.0000
12.2473	24.0000	4.0000
12.2574	24.0000	4.0000
12.2738	24.0000	4.0000
12.3749	24.0000	4.0000
12.4029	24.0000	4.0000
12.4273	50.0000	4.0000
12.4391	24.0000	4.0000
12.5182	24.0000	4.0000
12.5245	24.0000	4.0000
12.5376	24.0000	4.0000
12.5432	59.0000	4.0000
12.5763	24.0000	4.0000
12.5821	55.0000	4.0000
12.5831	24.0000	4.0000
12.6029	29.0000	4.0000
12.6548	24.0000	4.0000
12.6562	55.0000	4.0000
12.6680	29.0000	4.0000
12.6964	55.0000	4.0000
12.7113	57.0000	4.0000
12.7302	59.0000	4.0000
12.7505	24.0000	4.0000
12.7595	24.0000	4.0000
12.7705	24.0000	4.0000
12.7765	59.0000	4.0000
12.8237	55.0000	4.0000
12.8756	55.0000	4.0000
12.9001	24.0000	4.0000
12.9297	57.0000	4.0000
12.9708	29.0000	4.0000
13.0935	50.0000	4.0000
13.0936	59.0000	4.0000
13.1426	55.0000	4.0000
13.1463	24.0000	4.0000
13.3138	59.0000	4.0000
13.3261	24.0000	4.0000
13.3349	24.0000	4.0000
13.4926	55.0000	4.0000
13.5206	55.0000	4.0000
13.5601	29.0000	4.0000
13.5933	57.0000	4.0000
13.5935	55.0000	4.0000
13.5956	24.0000	4.0000
13.6364	24.0000	4.0000
13.6715	55.0000	4.0000
13.6872	55.0000	4.0000
13.6921	50.0000	4.0000
13.6950	55.0000	4.0000
13.7127	59.0000	4.0000
13.7281	24.0000	4.0000
13.7365	24.0000	4.0000
13.7706	55.0000	4.0000
13.8229	29.0000	4.0000
13.8279	55.0000	4.0000
13.9059	24.0000	4.0000
13.9137	55.0000	4.0000
14.0042	55.0000	3.0000
14.0481	55.0000	3.0000
14.0627	55.0000	3.0000
14.0688	50.0000	3.0000
14.1361	55.0000	3.0000
14.1515	55.0000	3.0000
14.1631	24.0000	3.0000
14.1766	55.0000	3.0000
14.1996	24.0000	3.0000
14.2024	55.0000	3.0000
14.2607	55.0000	3.0000
14.2641	57.0000	3.0000
14.3095	55.0000	3.0000
14.3147	57.0000	3.0000
14.3514	50.0000	3.0000
14.3710	57.0000	3.0000
14.4122	29.0000	3.0000
14.4182	24.0000	3.0000
14.4247	55.0000	3.0000
14.5055	57.0000	3.0000
14.5438	24.0000	3.0000
14.5581	55.0000	3.0000
14.5695	55.0000	3.0000
14.5795	55.0000	3.0000
14.5952	59.0000	3.0000
14.5957	55.0000	3.0000
14.6068	55.0000	3.0000
14.6083	59.0000	3.0000
14.6256	55.0000	3.0000
14.6336	59.0000	3.0000
14.6425	55.0000	3.0000
14.6524	24.0000	3.0000
14.6866	24.0000	3.0000
14.6995	24.0000	3.0000
14.7071	55.0000	3.0000
14.7218	29.0000	3.0000
14.7327	55.0000	3.0000
14.7385	24.0000	3.0000
14.7387	55.0000	3.0000
14.7436	24.0000	3.0000
14.7460	57.0000	3.0000
14.7652	24.0000	3.0000
14.8079	24.0000	3.0000
14.8114	57.0000	3.0000
14.8148	24.0000	3.0000
14.8562	29.0000	3.0000
14.8909	57.0000	3.0000
14.8987	24.0000	3.0000
14.9109	24.0000	3.0000
14.9197	55.0000	3.0000
14.9251	57.0000	3.0000
14.9269	55.0000	3.0000
14.9335	24.0000	3.0000
14.9468	57.0000	3.0000
14.9516	55.0000	3.0000
14.9721	55.0000	3.0000
14.9876	24.0000	3.0000
14.9965	24.0000	3.0000
15.0062	24.0000	4.0000
15.0523	55.0000	4.0000
15.0585	57.0000	4.0000
15.1561	24.0000	4.0000
15.1749	24.0000	4.0000
15.1756	55.0000	4.0000
15.2037	57.0000	4.0000
15.3008	57.0000	4.0000
15.3404	55.0000	4.0000
15.3705	59.0000	4.0000
15.3820	24.0000	4.0000
15.4032	24.0000	4.0000
15.4123	24.0000	4.0000
15.4209	24.0000	4.0000
15.4308	24.0000	4.0000
15.4840	55.0000	4.0000
15.5184	29.0000	4.0000
15.5187	55.0000	4.0000
15.6234	59.0000	4.0000
15.6634	24.0000	4.0000
15.7023	57.0000	4.0000
15.7652	29.0000	4.0000
15.7913	57.0000	4.0000
15.8357	24.0000	4.0000
15.8433	55.0000	4.0000
15.8777	57.0000	4.0000
15.8852	55.0000	4.0000
15.9341	24.0000	4.0000
15.9543	29.0000	4.0000
15.9580	57.0000	4.0000
15.9722	57.0000	4.0000
15.9923	57.0000	4.0000
15.9956	24.0000	4.0000
16.0065	24.0000	1.0000
16.0343	59.0000	1.0000
16.0750	29.0000	1.0000
16.0815	57.0000	1.0000
16.1231	24.0000	1.0000
16.1655	55.0000	1.0000
16.1714	24.0000	1.0000
16.1794	24.0000	1.0000
16.1903	24.0000	1.0000
16.1969	24.0000	1.0000
16.2237	55.0000	1.0000
16.2935	29.0000	1.0000
16.2936	24.0000	1.0000
16.3017	24.0000	1.0000
16.3229	24.0000	1.0000
16.3326	24.0000	1.0000
16.3364	29.0000	1.0000
16.3403	59.0000	1.0000
16.3603	59.0000	1.0000
16.3615	57.0000	1.0000
16.4416	24.0000	1.0000
16.4438	59.0000	1.0000
16.4490	24.0000	1.0000
16.4604	24.0000	1.0000
16.4678	24.0000	1.0000
16.4965	59.0000	1.0000
16.5312	24.0000	1.0000
16.5545	57.0000	1.0000
16.5673	24.0000	1.0000
16.6086	57.0000	1.0000
16.6305	59.0000	1.0000
16.7384	55.0000	1.0000
16.7406	29.0000	1.0000
16.7544	24.0000	1.0000
16.7680	59.0000	1.0000
16.7757	59.0000	1.0000
16.7861	24.0000	1.0000
16.8023	24.0000	1.0000
16.8178	24.0000	1.0000
16.8314	29.0000	1.0000
16.8356	59.0000	1.0000
16.8635	59.0000	1.0000
16.9189	55.0000	1.0000
16.9563	24.0000	1.0000
16.9626	24.0000	1.0000
16.9668	55.0000	1.0000
16.9727	24.0000	1.0000
17.0171	57.0000	1.0000
17.0776	59.0000	1.0000
17.1104	24.0000	1.0000
17.1381	57.0000	1.0000
17.2035	55.0000	1.0000
17.2146	24.0000	1.0000
17.2282	55.0000	1.0000
17.2458	55.0000	1.0000
17.2600	24.0000	1.0000
17.2728	55.0000	1.0000
17.2827	29.0000	1.0000
17.3195	55.0000	1.0000
17.3278	24.0000	1.0000
17.3374	59.0000	1.0000
17.3424	55.0000	1.0000
17.3546	24.0000	1.0000
17.3888	24.0000	1.0000
17.3947	57.0000	1.0000
17.4028	55.0000	1.0000
17.4348	55.0000	1.0000
17.4407	55.0000	1.0000
17.4736	24.0000	1.0000
17.4810	24.0000	1.0000
17.4993	55.0000	1.0000
17.5084	59.0000	1.0000
17.5284	24.0000	1.0000
17.5290	55.0000	1.0000
17.5366	55.0000	1.0000
17.5780	55.0000	1.0000
17.6435	55.0000	1.0000
17.6669	55.0000	1.0000
17.6865	29.0000	1.0000
17.6903	24.0000	1.0000
17.7215	57.0000	1.0000
17.7218	24.0000	1.0000
17.7523	57.0000	1.0000
17.7805	55.0000	1.0000
17.7828	57.0000	1.0000
17.7930	29.0000	1.0000
17.8387	55.0000	1.0000
17.8678	29.0000	1.0000
17.9468	24.0000	1.0000
17.9713	59.0000	1.0000
17.9829	59.0000	1.0000
18.0333	29.0000	1.0000
18.0390	55.0000	1.0000
18.0398	24.0000	1.0000
18.0833	24.0000	1.0000
18.1304	24.0000	1.0000
18.1370	24.0000	1.0000
18.2214	57.0000	1.0000
18.2232	29.0000	1.0000
18.2297	24.0000	1.0000
18.2533	24.0000	1.0000
18.2620	59.0000	1.0000
18.2858	24.0000	1.0000
18.3325	24.0000	1.0000
18.3514	24.0000	1.0000
18.3583	29.0000	1.0000
18.3783	24.0000	1.0000
18.3961	55.0000	1.0000
18.5015	55.0000	1.0000
18.5116	55.0000	1.0000
18.5531	55.0000	1.0000
18.5554	57.0000	1.0000
18.6008	24.0000	1.0000
18.6493	24.0000	1.0000
18.6774	24.0000	1.0000
18.6868	55.0000	1.0000
18.6912	24.0000	1.0000
18.7487	59.0000	1.0000
18.7515	57.0000	1.0000
18.7624	29.0000	1.0000
18.7698	57.0000	1.0000
18.7757	29.0000	1.0000
18.8441	24.0000	1.0000
18.8496	29.0000	1.0000
18.8498	24.0000	1.0000
18.9182	55.0000	1.0000
18.9254	24.0000	1.0000
18.9351	59.0000	1.0000
18.9407	24.0000	1.0000
18.9694	55.0000	1.0000
18.9739	24.0000	1.0000
18.9875	24.0000	1.0000
18.9929	29.0000	1.0000
18.9931	59.0000	1.0000
19.0208	55.0000	1.0000
19.0279	59.0000	1.0000
19.0418	24.0000	1.0000
19.0449	55.0000	1.0000
19.0711	24.0000	1.0000
19.0841	59.0000	1.0000
19.1137	24.0000	1.0000
19.1677	24.0000	1.0000
19.1743	24.0000	1.0000
19.1950	59.0000	1.0000
19.2096	24.0000	1.0000
19.2756	57.0000	1.0000
19.2831	55.0000	1.0000
19.2854	57.0000	1.0000
19.3207	55.0000	1.0000
19.3347	24.0000	1.0000
19.3714	55.0000	1.0000
19.3785	59.0000	1.0000
19.3923	55.0000	1.0000
19.4674	24.0000	1.0000
19.4739	24.0000	1.0000
19.5062	55.0000	1.0000
19.5520	24.0000	1.0000
19.5538	55.0000	1.0000
19.5596	24.0000	1.0000
19.6130	55.0000	1.0000
19.6216	55.0000	1.0000
19.6658	55.0000	1.0000
19.6965	24.0000	1.0000
19.8300	55.0000	1.0000
19.8885	55.0000	1.0000
19.8924	24.0000	1.0000
19.9061	55.0000	1.0000
19.9227	24.0000	1.0000
19.9504	57.0000	1.0000
20.0154	55.0000	1.0000
20.0477	59.0000	1.0000
20.0717	59.0000	1.0000
20.0757	57.0000	1.0000
20.1036	57.0000	1.0000
20.1311	55.0000	1.0000
20.1433	24.0000	1.0000
20.1688	55.0000	1.0000
20.2360	29.0000	1.0000
20.2408	29.0000	1.0000
20.2601	55.0000	1.0000
20.2706	24.0000	1.0000
20.2877	24.0000	1.0000
20.3137	55.0000	1.0000
20.3168	24.0000	1.0000
20.3269	24.0000	1.0000
20.3739	24.0000	1.0000
20.4405	55.0000	1.0000
20.4824	24.0000	1.0000
20.6095	55.0000	1.0000
20.6673	55.0000	1.0000
20.6887	55.0000	1.0000
20.6996	59.0000	1.0000
20.7161	55.0000	1.0000
20.7352	57.0000	1.0000
20.7588	57.0000	1.0000
20.7716	50.0000	1.0000
20.8179	57.0000	1.0000
20.8636	57.0000	1.0000
21.0231	55.0000	1.0000
21.0917	57.0000	1.0000
21.1044	57.0000	1.0000
21.1318	55.0000	1.0000
21.1513	24.0000	1.0000
21.1779	59.0000	1.0000
21.1984	55.0000	1.0000
21.2003	24.0000	1.0000
21.2167	55.0000	1.0000
21.2758	55.0000	1.0000
21.2788	57.0000	1.0000
21.2878	24.0000	1.0000
21.2951	24.0000	1.0000
21.3093	24.0000	1.0000
21.4356	55.0000	1.0000
21.4555	24.0000	1.0000
21.4618	24.0000	1.0000
21.4801	24.0000	1.0000
21.4880	24.0000	1.0000
21.4960	24.0000	1.0000
21.5052	24.0000	1.0000
21.5114	24.0000	1.0000
21.5223	59.0000	1.0000
21.5269	59.0000	1.0000
21.5428	55.0000	1.0000
21.5545	24.0000	1.0000
21.5677	59.0000	1.0000
21.5768	55.0000	1.0000
21.5918	24.0000	1.0000
21.5969	24.0000	1.0000
21.6086	55.0000	1.0000
21.6188	24.0000	1.0000
21.6294	57.0000	1.0000
21.6339	55.0000	1.0000
21.7082	29.0000	1.0000
21.7167	59.0000	1.0000
21.7213	55.0000	1.0000
21.7228	24.0000	1.0000
21.7279	24.0000	1.0000
21.7504	57.0000	1.0000
21.7601	57.0000	1.0000
21.7636	24.0000	1.0000
21.7672	55.0000	1.0000
21.7790	24.0000	1.0000
21.7828	29.0000	1.0000
21.7835	24.0000	1.0000
21.7909	24.0000	1.0000
21.7933	57.0000	1.0000
21.7989	57.0000	1.0000
21.8357	24.0000	1.0000
21.8472	24.0000	1.0000
21.8784	55.0000	1.0000
21.8796	24.0000	1.0000
21.9123	24.0000	1.0000
21.9282	57.0000	1.0000
21.9398	55.0000	1.0000
21.9921	55.0000	1.0000
22.0384	24.0000	1.0000
22.0428	24.0000	1.0000
22.0867	24.0000	1.0000
22.1020	24.0000	1.0000
22.1168	55.0000	1.0000
22.1259	24.0000	1.0000
22.1594	29.0000	1.0000
22.1974	55.0000	1.0000
22.2005	59.0000	1.0000
22.2046	24.0000	1.0000
22.2124	59.0000	1.0000
22.2139	24.0000	1.0000
22.2151	55.0000	1.0000
22.2219	55.0000	1.0000
22.2222	59.0000	1.0000
22.2266	59.0000	1.0000
22.2699	57.0000	1.0000
22.2734	24.0000	1.0000
22.2827	59.0000	1.0000
22.2831	24.0000	1.0000
22.2984	24.0000	1.0000
22.3046	29.0000	1.0000
22.3183	59.0000	1.0000
22.3238	59.0000	1.0000
22.3259	24.0000	1.0000
22.3327	24.0000	1.0000
22.3823	55.0000	1.0000
22.4641	24.0000	1.0000
22.4689	55.0000	1.0000
22.4961	57.0000	1.0000
22.5333	24.0000	1.0000
22.5409	29.0000	1.0000
22.5445	24.0000	1.0000
22.5833	24.0000	1.0000
22.5930	24.0000	1.0000
22.6042	29.0000	1.0000
22.6633	55.0000	1.0000
22.6984	50.0000	1.0000
22.7305	29.0000	1.0000
22.7340	24.0000	1.0000
22.7411	24.0000	1.0000
22.7649	55.0000	1.0000
22.7800	55.0000	1.0000
22.7988	24.0000	1.0000
22.8213	57.0000	1.0000
22.8300	55.0000	1.0000
22.8470	55.0000	1.0000
22.8701	55.0000	1.0000
22.8828	24.0000	1.0000
22.9002	24.0000	1.0000
22.9063	57.0000	1.0000
22.9063	59.0000	1.0000
22.9490	24.0000	1.0000
22.9718	29.0000	1.0000
22.9948	59.0000	1.0000
23.0064	55.0000	1.0000
23.0562	24.0000	1.0000
23.0832	59.0000	1.0000
23.0842	29.0000	1.0000
23.1175	24.0000	1.0000
23.1256	55.0000	1.0000
23.1369	59.0000	1.0000
23.1512	55.0000	1.0000
23.1669	29.0000	1.0000
23.2443	24.0000	1.0000
23.2546	59.0000	1.0000
23.2663	59.0000	1.0000
23.2739	24.0000	1.0000
23.2772	55.0000	1.0000
23.2778	29.0000	1.0000
23.2809	24.0000	1.0000
23.2880	55.0000	1.0000
23.2914	59.0000	1.0000
23.3046	59.0000	1.0000
23.3242	59.0000	1.0000
23.3355	59.0000	1.0000
23.3686	55.0000	1.0000
23.3795	59.0000	1.0000
23.3843	57.0000	1.0000
23.4007	59.0000	1.0000
23.4074	55.0000	1.0000
23.4184	59.0000	1.0000
23.4313	59.0000	1.0000
23.4443	55.0000	1.0000
23.4535	24.0000	1.0000
23.4731	24.0000	1.0000
23.4845	24.0000	1.0000
23.4864	59.0000	1.0000
23.4925	24.0000	1.0000
23.4960	29.0000	1.0000
23.4980	55.0000	1.0000
23.5102	55.0000	1.0000
23.5170	55.0000	1.0000
23.5176	59.0000	1.0000
23.5330	29.0000	1.0000
23.5423	55.0000	1.0000
23.5681	24.0000	1.0000
23.5859	55.0000	1.0000
23.5983	29.0000	1.0000
23.6032	59.0000	1.0000
23.6475	59.0000	1.0000
23.6525	59.0000	1.0000
23.6645	24.0000	1.0000
23.6760	24.0000	1.0000
23.6940	57.0000	1.0000
23.6967	24.0000	1.0000
23.7019	24.0000	1.0000
23.7182	24.0000	1.0000
23.8275	59.0000	1.0000
23.8545	24.0000	1.0000
23.8647	55.0000	1.0000
23.8709	59.0000	1.0000
23.8783	59.0000	1.0000
23.8929	59.0000	1.0000
23.9527	55.0000	1.0000
23.9937	57.0000	1.0000
24.0192	55.0000	1.0000
24.0373	55.0000	1.0000
24.0632	24.0000	1.0000
24.1220	29.0000	1.0000
24.1377	55.0000	1.0000
24.1403	29.0000	1.0000
24.1471	29.0000	1.0000
24.1501	24.0000	1.0000
24.1568	50.0000	1.0000
24.1762	24.0000	1.0000
24.1814	24.0000	1.0000
24.2695	55.0000	1.0000
24.2849	55.0000	1.0000
24.2993	24.0000	1.0000
24.3088	55.0000	1.0000
24.3553	57.0000	1.0000
24.3608	59.0000	1.0000
24.3731	55.0000	1.0000
24.4496	55.0000	1.0000
24.5145	55.0000	1.0000
24.6757	55.0000	1.0000
24.7131	59.0000	1.0000
24.7506	59.0000	1.0000
24.7822	24.0000	1.0000
24.8066	24.0000	1.0000
24.8140	24.0000	1.0000
24.8354	24.0000	1.0000
24.8591	57.0000	1.0000
24.8933	57.0000	1.0000
24.9703	55.0000	1.0000
25.0049	24.0000	3.0000
25.0141	24.0000	3.0000
25.0373	59.0000	3.0000
25.0886	55.0000	3.0000
25.1163	55.0000	3.0000
25.1445	57.0000	3.0000
25.1548	24.0000	3.0000
25.1884	59.0000	3.0000
25.2450	55.0000	3.0000
25.2869	55.0000	3.0000
25.2899	29.0000	3.0000
25.3044	24.0000	3.0000
25.3709	29.0000	3.0000
25.4294	24.0000	3.0000
25.4700	29.0000	3.0000
25.4716	55.0000	3.0000
25.5075	55.0000	3.0000
25.5771	24.0000	3.0000
25.5802	29.0000	3.0000
25.5849	24.0000	3.0000
25.5914	24.0000	3.0000
25.6014	57.0000	3.0000
25.6192	59.0000	3.0000
25.6550	55.0000	3.0000
25.6754	24.0000	3.0000
25.7737	29.0000	3.0000
25.7770	24.0000	3.0000
25.7917	59.0000	3.0000
25.9143	55.0000	3.0000
25.9186	59.0000	3.0000
25.9745	29.0000	3.0000
25.9901	59.0000	3.0000
25.9965	57.0000	3.0000
26.0123	24.0000	2.0000
26.0146	55.0000	2.0000
26.0415	24.0000	2.0000
26.0490	59.0000	2.0000
26.0743	59.0000	2.0000
26.1005	55.0000	2.0000
26.1267	55.0000	2.0000
26.1320	29.0000	2.0000
26.1437	57.0000	2.0000
26.1508	55.0000	2.0000
26.1919	24.0000	2.0000
26.2342	50.0000	2.0000
26.2424	55.0000	2.0000
26.2820	57.0000	2.0000
26.3492	55.0000	2.0000
26.4541	57.0000	2.0000
26.4910	24.0000	2.0000
26.6013	57.0000	2.0000
26.6199	55.0000	2.0000
26.6888	57.0000	2.0000
26.7059	55.0000	2.0000
26.7395	24.0000	2.0000
26.7726	24.0000	2.0000
26.7854	24.0000	2.0000
26.7925	57.0000	2.0000
26.8843	50.0000	2.0000
26.9090	57.0000	2.0000
26.9129	24.0000	2.0000
26.9174	57.0000	2.0000
26.9174	24.0000	2.0000
26.9253	29.0000	2.0000
26.9354	24.0000	2.0000
26.9392	57.0000	2.0000
27.0100	57.0000	1.0000
27.0653	57.0000	1.0000
27.1300	55.0000	1.0000
27.1400	29.0000	1.0000
27.1565	24.0000	1.0000
27.1638	24.0000	1.0000
27.1746	24.0000	1.0000
27.2268	55.0000	1.0000
27.2425	55.0000	1.0000
27.3224	24.0000	1.0000
27.3262	55.0000	1.0000
27.3311	24.0000	1.0000
27.4151	24.0000	1.0000
27.4326	24.0000	1.0000
27.4504	24.0000	1.0000
27.4666	59.0000	1.0000
27.5089	24.0000	1.0000
27.5477	24.0000	1.0000
27.5577	55.0000	1.0000
27.5673	55.0000	1.0000
27.5814	59.0000	1.0000
27.5948	59.0000	1.0000
27.6040	59.0000	1.0000
27.6142	57.0000	1.0000
27.6630	29.0000	1.0000
27.8205	57.0000	1.0000
27.8440	24.0000	1.0000
27.8518	55.0000	1.0000
27.8722	24.0000	1.0000
27.9336	24.0000	1.0000
27.9488	55.0000	1.0000
27.9631	24.0000	1.0000
27.9793	24.0000	1.0000
27.9837	24.0000	1.0000
28.0473	29.0000	1.0000
28.0513	24.0000	1.0000
28.0756	55.0000	1.0000
28.1163	24.0000	1.0000
28.1264	24.0000	1.0000
28.1409	55.0000	1.0000
28.1903	24.0000	1.0000
28.3930	24.0000	1.0000
28.4041	24.0000	1.0000
28.4081	57.0000	1.0000
28.4087	24.0000	1.0000
28.4385	55.0000	1.0000
28.5051	29.0000	1.0000
28.5263	55.0000	1.0000
28.5477	59.0000	1.0000
28.5746	55.0000	1.0000
28.5819	24.0000	1.0000
28.5852	59.0000	1.0000
28.5908	24.0000	1.0000
28.6214	55.0000	1.0000
28.6246	59.0000	1.0000
28.6348	55.0000	1.0000
28.6393	59.0000	1.0000
28.6451	55.0000	1.0000
28.6638	59.0000	1.0000
28.6832	29.0000	1.0000
28.7143	24.0000	1.0000
28.7615	24.0000	1.0000
28.7783	24.0000	1.0000
28.7976	59.0000	1.0000
28.8210	59.0000	1.0000
28.8908	55.0000	1.0000
28.9583	55.0000	1.0000
28.9962	29.0000	1.0000
29.0369	24.0000	1.0000
29.1017	55.0000	1.0000
29.1248	55.0000	1.0000
29.2113	24.0000	1.0000
29.2290	55.0000	1.0000
29.2651	55.0000	1.0000
29.2782	55.0000	1.0000
29.3178	55.0000	1.0000
29.3585	29.0000	1.0000
29.4575	55.0000	1.0000
29.4590	24.0000	1.0000
29.5147	24.0000	1.0000
29.5752	24.0000	1.0000
29.5879	24.0000	1.0000
29.6320	24.0000	1.0000
29.6365	24.0000	1.0000
29.6532	29.0000	1.0000
29.6653	24.0000	1.0000
29.7039	24.0000	1.0000
29.7708	24.0000	1.0000
29.7792	24.0000	1.0000
29.8302	57.0000	1.0000
29.8885	59.0000	1.0000
29.8967	24.0000	1.0000
29.9087	24.0000	1.0000
29.9282	24.0000	1.0000
29.9815	24.0000	1.0000
30.0215	24.0000	2.0000
30.0638	55.0000	2.0000
30.0691	57.0000	2.0000
30.0879	59.0000	2.0000
30.1018	59.0000	2.0000
30.1056	57.0000	2.0000
30.2496	24.0000	2.0000
30.2559	55.0000	2.0000
30.2664	24.0000	2.0000
30.2862	55.0000	2.0000
30.3076	57.0000	2.0000
30.3496	24.0000	2.0000
30.3543	57.0000	2.0000
30.3656	55.0000	2.0000
30.3730	24.0000	2.0000
30.3839	29.0000	2.0000
30.3851	24.0000	2.0000
30.3923	24.0000	2.0000
30.4113	55.0000	2.0000
30.4149	24.0000	2.0000
30.4226	24.0000	2.0000
30.4383	24.0000	2.0000
30.4396	57.0000	2.0000
30.4484	24.0000	2.0000
30.4566	24.0000	2.0000
30.4594	55.0000	2.0000
30.4932	24.0000	2.0000
30.5005	24.0000	2.0000
30.5722	57.0000	2.0000
30.7070	57.0000	2.0000
30.7930	55.0000	2.0000
30.8317	24.0000	2.0000
30.8418	55.0000	2.0000
30.8437	24.0000	2.0000
30.8536	57.0000	2.0000
30.8597	24.0000	2.0000
30.8805	55.0000	2.0000
30.8864	24.0000	2.0000
30.9453	24.0000	2.0000
30.9512	24.0000	2.0000
30.9578	24.0000	2.0000
30.9837	29.0000	2.0000
31.0274	55.0000	2.0000
31.0317	24.0000	2.0000
31.0523	57.0000	2.0000
31.0745	24.0000	2.0000
31.0747	55.0000	2.0000
31.0796	24.0000	2.0000
31.0970	24.0000	2.0000
31.1089	24.0000	2.0000
31.1131	55.0000	2.0000
31.1199	59.0000	2.0000
31.1257	24.0000	2.0000
31.1398	24.0000	2.0000
31.1453	29.0000	2.0000
31.1702	57.0000	2.0000
31.1730	24.0000	2.0000
31.1746	55.0000	2.0000
31.1850	24.0000	2.0000
31.1933	24.0000	2.0000
31.2018	24.0000	2.0000
31.2063	24.0000	2.0000
31.2330	59.0000	2.0000
31.2682	24.0000	2.0000
31.2857	24.0000	2.0000
31.3054	55.0000	2.0000
31.3147	24.0000	2.0000
31.3260	29.0000	2.0000
31.3366	55.0000	2.0000
31.3477	24.0000	2.0000
31.3581	24.0000	2.0000
31.3665	55.0000	2.0000
31.3681	24.0000	2.0000
31.3889	29.0000	2.0000
31.3944	24.0000	2.0000
31.5672	24.0000	2.0000
31.5937	59.0000	2.0000
31.6041	59.0000	2.0000
31.6124	59.0000	2.0000
31.6736	55.0000	2.0000
31.6772	29.0000	2.0000
31.7433	55.0000	2.0000
31.7526	24.0000	2.0000
31.7643	29.0000	2.0000
31.8166	24.0000	2.0000
31.8202	57.0000	2.0000
31.8317	55.0000	2.0000
31.8498	57.0000	2.0000
31.8611	55.0000	2.0000
31.9444	24.0000	2.0000
31.9484	57.0000	2.0000
31.9804	59.0000	2.0000
32.0206	59.0000	1.0000
32.0307	29.0000	1.0000
32.0488	57.0000	1.0000
32.0606	55.0000	1.0000
32.0607	24.0000	1.0000
32.0752	24.0000	1.0000
32.1201	57.0000	1.0000
32.1474	55.0000	1.0000
32.2171	55.0000	1.0000
32.2216	24.0000	1.0000
32.2316	24.0000	1.0000
32.2584	24.0000	1.0000
32.2614	57.0000	1.0000
32.2690	24.0000	1.0000
32.2777	55.0000	1.0000
32.2822	24.0000	1.0000
32.3090	57.0000	1.0000
32.3223	29.0000	1.0000
32.3912	57.0000	1.0000
32.3993	24.0000	1.0000
32.4218	24.0000	1.0000
32.4395	24.0000	1.0000
32.4706	55.0000	1.0000
32.5105	24.0000	1.0000
32.5156	24.0000	1.0000
32.5291	55.0000	1.0000
32.5659	55.0000	1.0000
32.5792	57.0000	1.0000
32.5795	55.0000	1.0000
32.5846	24.0000	1.0000
32.5898	24.0000	1.0000
32.6014	24.0000	1.0000
32.6147	29.0000	1.0000
32.6176	24.0000	1.0000
32.6247	24.0000	1.0000
32.6448	57.0000	1.0000
32.6748	55.0000	1.0000
32.7114	24.0000	1.0000
32.7600	55.0000	1.0000
32.7603	24.0000	1.0000
32.7654	24.0000	1.0000
32.8006	24.0000	1.0000
32.8120	59.0000	1.0000
32.8334	29.0000	1.0000
32.9140	59.0000	1.0000
32.9379	24.0000	1.0000
32.9508	24.0000	1.0000
32.9684	55.0000	1.0000
33.0044	24.0000	1.0000
33.0100	24.0000	1.0000
33.0238	24.0000	1.0000
33.0538	24.0000	1.0000
33.0873	24.0000	1.0000
33.1033	55.0000	1.0000
33.1324	55.0000	1.0000
33.1583	24.0000	1.0000
33.1713	57.0000	1.0000
33.1967	55.0000	1.0000
33.1992	24.0000	1.0000
33.2033	59.0000	1.0000
33.2264	24.0000	1.0000
33.2948	55.0000	1.0000
33.3541	57.0000	1.0000
33.3558	24.0000	1.0000
33.3582	29.0000	1.0000
33.3616	24.0000	1.0000
33.3669	24.0000	1.0000
33.3734	24.0000	1.0000
33.3927	24.0000	1.0000
33.3998	24.0000	1.0000
33.4088	24.0000	1.0000
33.4255	24.0000	1.0000
33.4318	24.0000	1.0000
33.4391	24.0000	1.0000
33.4609	55.0000	1.0000
33.4613	24.0000	1.0000
33.4658	24.0000	1.0000
33.4748	59.0000	1.0000
33.4941	24.0000	1.0000
33.5823	55.0000	1.0000
33.5876	59.0000	1.0000
33.6085	55.0000	1.0000
33.6293	59.0000	1.0000
33.6355	55.0000	1.0000
33.6356	59.0000	1.0000
33.6467	55.0000	1.0000
33.6606	57.0000	1.0000
33.6666	57.0000	1.0000
33.7527	59.0000	1.0000
33.7751	55.0000	1.0000
33.7783	24.0000	1.0000
33.7827	24.0000	1.0000
33.7917	55.0000	1.0000
33.8026	55.0000	1.0000
33.8172	29.0000	1.0000
33.8252	55.0000	1.0000
33.8366	55.0000	1.0000
33.8648	57.0000	1.0000
33.8846	24.0000	1.0000
33.8848	55.0000	1.0000
33.8942	24.0000	1.0000
33.9097	24.0000	1.0000
33.9137	29.0000	1.0000
33.9206	57.0000	1.0000
33.9230	24.0000	1.0000
33.9467	24.0000	1.0000
33.9484	57.0000	1.0000
33.9568	55.0000	1.0000
33.9778	59.0000	1.0000
33.9806	24.0000	1.0000
33.9998	59.0000	1.0000
34.0044	59.0000	1.0000
34.0465	55.0000	1.0000
34.0958	57.0000	1.0000
34.1117	59.0000	1.0000
34.1477	50.0000	1.0000
34.1924	55.0000	1.0000
34.2293	59.0000	1.0000
34.3234	29.0000	1.0000
34.3361	24.0000	1.0000
34.4193	24.0000	1.0000
34.4261	29.0000	1.0000
34.4261	29.0000	1.0000
34.4341	24.0000	1.0000
34.4763	55.0000	1.0000
34.4868	57.0000	1.0000
34.5225	24.0000	1.0000
34.5280	55.0000	1.0000
34.5511	24.0000	1.0000
34.5781	59.0000	1.0000
34.6109	55.0000	1.0000
34.6289	24.0000	1.0000
34.6322	29.0000	1.0000
34.6568	24.0000	1.0000
34.6833	24.0000	1.0000
34.6942	24.0000	1.0000
34.6991	24.0000	1.0000
34.7021	29.0000	1.0000
34.7079	29.0000	1.0000
34.7102	59.0000	1.0000
34.7123	57.0000	1.0000
34.7323	59.0000	1.0000
34.7498	59.0000	1.0000
34.7549	59.0000	1.0000
34.7558	55.0000	1.0000
34.7606	55.0000	1.0000
34.7709	59.0000	1.0000
34.7803	59.0000	1.0000
34.7823	24.0000	1.0000
34.7866	59.0000	1.0000
34.7968	59.0000	1.0000
34.8067	24.0000	1.0000
34.8458	24.0000	1.0000
34.8689	59.0000	1.0000
34.8727	55.0000	1.0000
34.8936	24.0000	1.0000
34.9013	55.0000	1.0000
34.9105	59.0000	1.0000
34.9595	24.0000	1.0000
35.0067	55.0000	1.0000
35.0073	24.0000	1.0000
35.0144	24.0000	1.0000
35.0619	55.0000	1.0000
35.0903	24.0000	1.0000
35.1157	55.0000	1.0000
35.1236	55.0000	1.0000
35.1306	29.0000	1.0000
35.1390	24.0000	1.0000
35.1581	55.0000	1.0000
35.1665	59.0000	1.0000
35.1911	24.0000	1.0000
35.2256	24.0000	1.0000
35.2338	24.0000	1.0000
35.2610	24.0000	1.0000
35.2666	24.0000	1.0000
35.2869	24.0000	1.0000
35.2981	24.0000	1.0000
35.3009	57.0000	1.0000
35.3048	24.0000	1.0000
35.3248	24.0000	1.0000
35.3761	55.0000	1.0000
35.3863	24.0000	1.0000
35.3911	55.0000	1.0000
35.3929	57.0000	1.0000
35.4200	24.0000	1.0000
35.4262	24.0000	1.0000
35.4421	55.0000	1.0000
35.4599	55.0000	1.0000
35.4993	55.0000	1.0000
35.5333	29.0000	1.0000
35.5363	24.0000	1.0000
35.5383	55.0000	1.0000
35.5423	24.0000	1.0000
35.5871	55.0000	1.0000
35.6115	57.0000	1.0000
35.6143	24.0000	1.0000
35.6208	57.0000	1.0000
35.6737	57.0000	1.0000
35.7035	57.0000	1.0000
35.7100	55.0000	1.0000
35.7289	24.0000	1.0000
35.7538	24.0000	1.0000
35.7613	57.0000	1.0000
35.7736	29.0000	1.0000
35.8157	59.0000	1.0000
35.8196	57.0000	1.0000
35.8351	59.0000	1.0000
35.8471	29.0000	1.0000
35.8516	24.0000	1.0000
35.8568	24.0000	1.0000
35.8662	55.0000	1.0000
35.8685	24.0000	1.0000
35.8990	55.0000	1.0000
35.9199	24.0000	1.0000
35.9292	55.0000	1.0000
35.9679	24.0000	1.0000
35.9970	55.0000	1.0000
36.0387	24.0000	3.0000
36.0421	55.0000	3.0000
36.0456	24.0000	3.0000
36.1124	24.0000	3.0000
36.2319	24.0000	3.0000
36.2472	24.0000	3.0000
36.2608	24.0000	3.0000
36.2764	57.0000	3.0000
36.2839	55.0000	3.0000
36.2898	57.0000	3.0000
36.3215	24.0000	3.0000
36.3261	24.0000	3.0000
36.3451	24.0000	3.0000
36.3533	24.0000	3.0000
36.3626	24.0000	3.0000
36.3828	55.0000	3.0000
36.4006	57.0000	3.0000
36.4183	55.0000	3.0000
36.4740	24.0000	3.0000
36.5307	55.0000	3.0000
36.5412	24.0000	3.0000
36.5492	24.0000	3.0000
36.5573	24.0000	3.0000
36.5687	24.0000	3.0000
36.6381	29.0000	3.0000
36.6739	24.0000	3.0000
36.6850	55.0000	3.0000
36.7322	57.0000	3.0000
36.7528	29.0000	3.0000
36.7613	59.0000	3.0000
36.7701	29.0000	3.0000
36.7745	24.0000	3.0000
36.7935	24.0000	3.0000
36.8163	24.0000	3.0000
36.8377	55.0000	3.0000
36.9591	57.0000	3.0000
37.0153	24.0000	1.0000
37.0402	24.0000	1.0000
37.1046	24.0000	1.0000
37.1192	24.0000	1.0000
37.1378	55.0000	1.0000
37.1636	55.0000	1.0000
37.1869	57.0000	1.0000
37.2024	55.0000	1.0000
37.2087	55.0000	1.0000
37.2216	55.0000	1.0000
37.2239	29.0000	1.0000
37.2883	24.0000	1.0000
37.3040	55.0000	1.0000
37.3588	24.0000	1.0000
37.4088	59.0000	1.0000
37.4113	55.0000	1.0000
37.4198	59.0000	1.0000
37.4584	29.0000	1.0000
37.4994	55.0000	1.0000
37.5181	55.0000	1.0000
37.5270	29.0000	1.0000
37.5488	29.0000	1.0000
37.5576	29.0000	1.0000
37.5877	57.0000	1.0000
37.6834	57.0000	1.0000
37.7267	24.0000	1.0000
37.7351	59.0000	1.0000
37.7433	24.0000	1.0000
37.7581	29.0000	1.0000
37.7806	57.0000	1.0000
37.7879	55.0000	1.0000
37.8263	55.0000	1.0000
37.8377	55.0000	1.0000
37.8431	59.0000	1.0000
37.8741	55.0000	1.0000
37.8816	24.0000	1.0000
37.9224	24.0000	1.0000
37.9246	57.0000	1.0000
37.9537	24.0000	1.0000
37.9792	29.0000	1.0000
37.9861	29.0000	1.0000
37.9972	24.0000	1.0000
38.0015	57.0000	1.0000
38.0039	24.0000	1.0000
38.0636	24.0000	1.0000
38.0723	24.0000	1.0000
38.0780	55.0000	1.0000
38.0965	24.0000	1.0000
38.1514	55.0000	1.0000
38.1712	55.0000	1.0000
38.2352	24.0000	1.0000
38.2489	57.0000	1.0000
38.2572	59.0000	1.0000
38.2889	24.0000	1.0000
38.3117	24.0000	1.0000
38.3195	57.0000	1.0000
38.4119	24.0000	1.0000
38.4256	55.0000	1.0000
38.4259	24.0000	1.0000
38.4768	55.0000	1.0000
38.5015	50.0000	1.0000
38.5018	55.0000	1.0000
38.5164	59.0000	1.0000
38.5215	59.0000	1.0000
38.5219	57.0000	1.0000
38.6142	59.0000	1.0000
38.6163	55.0000	1.0000
38.6199	59.0000	1.0000
38.6264	59.0000	1.0000
38.6498	57.0000	1.0000
38.7223	29.0000	1.0000
38.7863	55.0000	1.0000
38.7901	29.0000	1.0000
38.8270	55.0000	1.0000
38.9162	55.0000	1.0000
38.9283	55.0000	1.0000
38.9890	55.0000	1.0000
39.0022	59.0000	1.0000
39.0101	55.0000	1.0000
39.0284	57.0000	1.0000
39.0375	24.0000	1.0000
39.0419	55.0000	1.0000
39.0553	24.0000	1.0000
39.0598	24.0000	1.0000
39.0748	24.0000	1.0000
39.0821	29.0000	1.0000
39.1095	55.0000	1.0000
39.1410	57.0000	1.0000
39.1706	55.0000	1.0000
39.1820	55.0000	1.0000
39.2305	55.0000	1.0000
39.3267	24.0000	1.0000
39.3271	55.0000	1.0000
39.3393	55.0000	1.0000
39.3587	59.0000	1.0000
39.3723	55.0000	1.0000
39.4171	29.0000	1.0000
39.4808	55.0000	1.0000
39.5050	29.0000	1.0000
39.5420	59.0000	1.0000
39.5506	57.0000	1.0000
39.5543	55.0000	1.0000
39.5883	24.0000	1.0000
39.6892	57.0000	1.0000
39.7662	55.0000	1.0000
39.7720	24.0000	1.0000
39.7799	24.0000	1.0000
39.8274	24.0000	1.0000
39.8474	59.0000	1.0000
39.8709	24.0000	1.0000
39.8726	55.0000	1.0000
39.8889	50.0000	1.0000
39.8914	55.0000	1.0000
39.9179	57.0000	1.0000
39.9379	24.0000	1.0000
39.9558	29.0000	1.0000
40.0073	29.0000	2.0000
40.0074	55.0000	2.0000
40.0127	29.0000	2.0000
40.0232	24.0000	2.0000
40.0943	29.0000	2.0000
40.1135	24.0000	2.0000
40.1357	29.0000	2.0000
40.1604	24.0000	2.0000
40.1691	24.0000	2.0000
40.1846	55.0000	2.0000
40.1989	24.0000	2.0000
40.2060	24.0000	2.0000
40.2313	24.0000	2.0000
40.2997	24.0000	2.0000
40.3207	24.0000	2.0000
40.3264	24.0000	2.0000
40.4443	55.0000	2.0000
40.4571	24.0000	2.0000
40.5099	55.0000	2.0000
40.5717	50.0000	2.0000
40.6202	50.0000	2.0000
40.6203	55.0000	2.0000
40.6221	24.0000	2.0000
40.6345	29.0000	2.0000
40.6374	24.0000	2.0000
40.6576	24.0000	2.0000
40.6653	57.0000	2.0000
40.6869	24.0000	2.0000
40.6928	24.0000	2.0000
40.7083	24.0000	2.0000
40.7127	55.0000	2.0000
40.7180	24.0000	2.0000
40.7266	57.0000	2.0000
40.7590	24.0000	2.0000
40.7974	59.0000	2.0000
40.8865	24.0000	2.0000
40.8995	55.0000	2.0000
40.9243	55.0000	2.0000
40.9429	55.0000	2.0000
40.9518	24.0000	2.0000
40.9572	24.0000	2.0000
41.0155	24.0000	1.0000
41.0180	55.0000	1.0000
41.0212	24.0000	1.0000
41.0470	55.0000	1.0000
41.0954	59.0000	1.0000
41.0990	24.0000	1.0000
41.1148	29.0000	1.0000
41.1231	59.0000	1.0000
41.1481	24.0000	1.0000
41.1898	24.0000	1.0000
41.2026	24.0000	1.0000
41.2035	55.0000	1.0000
41.2106	24.0000	1.0000
41.2264	59.0000	1.0000
41.2387	24.0000	1.0000
41.2489	24.0000	1.0000
41.2559	24.0000	1.0000
41.2638	24.0000	1.0000
41.3098	24.0000	1.0000
41.3123	55.0000	1.0000
41.3252	59.0000	1.0000
41.3268	29.0000	1.0000
41.3562	55.0000	1.0000
41.3672	24.0000	1.0000
41.4154	24.0000	1.0000
41.4228	57.0000	1.0000
41.4333	24.0000	1.0000
41.4407	57.0000	1.0000
41.4492	24.0000	1.0000
41.4644	55.0000	1.0000
41.4805	59.0000	1.0000
41.4830	24.0000	1.0000
41.4884	29.0000	1.0000
41.4998	24.0000	1.0000
41.5113	24.0000	1.0000
41.5157	55.0000	1.0000
41.5218	57.0000	1.0000
41.5419	57.0000	1.0000
41.5722	24.0000	1.0000
41.5837	24.0000	1.0000
41.6240	57.0000	1.0000
41.6370	57.0000	1.0000
41.6563	59.0000	1.0000
41.6740	59.0000	1.0000
41.7189	29.0000	1.0000
41.7463	29.0000	1.0000
41.7515	55.0000	1.0000
41.7686	59.0000	1.0000
41.7875	24.0000	1.0000
41.8569	24.0000	1.0000
41.8744	55.0000	1.0000
41.8845	55.0000	1.0000
41.9365	59.0000	1.0000
41.9769	24.0000	1.0000
41.9818	24.0000	1.0000
41.9911	24.0000	1.0000
41.9955	24.0000	1.0000
42.0081	57.0000	1.0000
42.0113	24.0000	1.0000
42.0424	55.0000	1.0000
42.0470	24.0000	1.0000
42.0730	24.0000	1.0000
42.0744	29.0000	1.0000
42.0798	24.0000	1.0000
42.0975	24.0000	1.0000
42.1029	57.0000	1.0000
42.1050	24.0000	1.0000
42.1065	55.0000	1.0000
42.1368	24.0000	1.0000
42.1440	24.0000	1.0000
42.1655	24.0000	1.0000
42.1720	55.0000	1.0000
42.1753	24.0000	1.0000
42.1790	55.0000	1.0000
42.1805	24.0000	1.0000
42.2033	24.0000	1.0000
42.2129	24.0000	1.0000
42.2197	24.0000	1.0000
42.2492	59.0000	1.0000
42.2595	59.0000	1.0000
42.2809	55.0000	1.0000
42.3021	24.0000	1.0000
42.3075	29.0000	1.0000
42.3472	29.0000	1.0000
42.3703	59.0000	1.0000
42.3776	59.0000	1.0000
42.3834	59.0000	1.0000
42.4313	29.0000	1.0000
42.4395	59.0000	1.0000
42.5004	57.0000	1.0000
42.5117	24.0000	1.0000
42.5662	24.0000	1.0000
42.5784	55.0000	1.0000
42.5871	55.0000	1.0000
42.6380	55.0000	1.0000
42.6438	59.0000	1.0000
42.6558	29.0000	1.0000
42.6697	57.0000	1.0000
42.7501	55.0000	1.0000
42.7805	55.0000	1.0000
42.8199	55.0000	1.0000
42.8395	24.0000	1.0000
42.9375	59.0000	1.0000
42.9792	24.0000	1.0000
42.9948	55.0000	1.0000
42.9985	24.0000	1.0000
43.0226	24.0000	1.0000
43.0700	57.0000	1.0000
43.1184	24.0000	1.0000
43.1268	24.0000	1.0000
43.1412	57.0000	1.0000
43.1481	55.0000	1.0000
43.1516	24.0000	1.0000
43.1883	55.0000	1.0000
43.2217	24.0000	1.0000
43.2601	24.0000	1.0000
43.2859	55.0000	1.0000
43.4037	55.0000	1.0000
43.5613	29.0000	1.0000
43.6003	57.0000	1.0000
43.6327	55.0000	1.0000
43.6502	24.0000	1.0000
43.6684	55.0000	1.0000
43.6742	24.0000	1.0000
43.6972	55.0000	1.0000
43.7203	55.0000	1.0000
43.7548	55.0000	1.0000
43.7614	29.0000	1.0000
43.7643	55.0000	1.0000
43.7997	55.0000	1.0000
43.8193	55.0000	1.0000
43.8347	24.0000	1.0000
43.8936	55.0000	1.0000
43.8962	24.0000	1.0000
43.9102	29.0000	1.0000
43.9295	24.0000	1.0000
43.9574	24.0000	1.0000
43.9881	57.0000	1.0000
44.0111	57.0000	1.0000
44.0184	55.0000	1.0000
44.0281	24.0000	1.0000
44.0605	55.0000	1.0000
44.0680	29.0000	1.0000
44.0741	29.0000	1.0000
44.1066	59.0000	1.0000
44.1186	24.0000	1.0000
44.1234	24.0000	1.0000
44.1308	24.0000	1.0000
44.1612	57.0000	1.0000
44.1802	55.0000	1.0000
44.2116	50.0000	1.0000
44.2377	55.0000	1.0000
44.2515	55.0000	1.0000
44.2570	55.0000	1.0000
44.2797	55.0000	1.0000
44.3476	24.0000	1.0000
44.3805	57.0000	1.0000
44.3912	24.0000	1.0000
44.3955	55.0000	1.0000
44.4286	55.0000	1.0000
44.4643	24.0000	1.0000
44.4836	55.0000	1.0000
44.5376	55.0000	1.0000
44.5410	24.0000	1.0000
44.5459	24.0000	1.0000
44.5546	24.0000	1.0000
44.5847	55.0000	1.0000
44.6210	24.0000	1.0000
44.6272	55.0000	1.0000
44.6420	59.0000	1.0000
44.6461	57.0000	1.0000
44.7523	59.0000	1.0000
44.7649	24.0000	1.0000
44.7654	55.0000	1.0000
44.7772	24.0000	1.0000
44.8064	24.0000	1.0000
44.8117	55.0000	1.0000
44.8690	55.0000	1.0000
44.8704	57.0000	1.0000
44.8729	24.0000	1.0000
44.8761	55.0000	1.0000
44.8820	55.0000	1.0000
44.9152	55.0000	1.0000
44.9274	57.0000	1.0000
44.9308	55.0000	1.0000
45.0078	55.0000	1.0000
45.0262	55.0000	1.0000
45.0411	29.0000	1.0000
45.0528	57.0000	1.0000
45.0648	55.0000	1.0000
45.1195	24.0000	1.0000
45.1341	24.0000	1.0000
45.1384	55.0000	1.0000
45.1420	24.0000	1.0000
45.1606	55.0000	1.0000
45.1775	57.0000	1.0000
45.1827	24.0000	1.0000
45.2555	55.0000	1.0000
45.2771	55.0000	1.0000
45.2928	24.0000	1.0000
45.3167	59.0000	1.0000
45.3217	59.0000	1.0000
45.3433	59.0000	1.0000
45.3694	59.0000	1.0000
45.3734	24.0000	1.0000
45.3970	59.0000	1.0000
45.4093	59.0000	1.0000
45.4490	59.0000	1.0000
45.4709	57.0000	1.0000
45.4814	24.0000	1.0000
45.4888	29.0000	1.0000
45.5155	59.0000	1.0000
45.5403	55.0000	1.0000
45.5661	24.0000	1.0000
45.5766	57.0000	1.0000
45.5837	24.0000	1.0000
45.6331	55.0000	1.0000
45.6342	57.0000	1.0000
45.6559	57.0000	1.0000
45.6843	55.0000	1.0000
45.7074	24.0000	1.0000
45.7211	24.0000	1.0000
45.7352	29.0000	1.0000
45.7380	24.0000	1.0000
[truncated: 23,219 more rows]
