# Supplementary material for: Spontaneous cortical activity is transiently poised close to criticality
Source: PLoS Comput Biol. 2017 May 24;13(5):e1005543. doi: 10.1371/journal.pcbi.1005543 (PMC5464673; doi:10.1371/journal.pcbi.1005543)
Supplement: S1 Dataset — The data include the spike timings, electrode index and state information. Details can be found in the README file. (ZIP) [file pcbi.1005543.s005.zip › monkey2_data.txt]

0.0048	63.0000	1.0000
0.0226	57.0000	1.0000
0.0298	57.0000	1.0000
0.0453	61.0000	1.0000
0.0506	63.0000	1.0000
0.0517	85.0000	1.0000
0.0658	52.0000	1.0000
0.0740	88.0000	1.0000
0.0853	85.0000	1.0000
0.0869	88.0000	1.0000
0.1068	96.0000	1.0000
0.1227	88.0000	1.0000
0.1252	88.0000	1.0000
0.1625	63.0000	1.0000
0.1673	85.0000	1.0000
0.1746	85.0000	1.0000
0.1770	85.0000	1.0000
0.1968	57.0000	1.0000
0.2012	61.0000	1.0000
0.2106	57.0000	1.0000
0.2308	61.0000	1.0000
0.2330	61.0000	1.0000
0.2615	85.0000	1.0000
0.2656	61.0000	1.0000
0.2838	63.0000	1.0000
0.2861	57.0000	1.0000
0.2864	61.0000	1.0000
0.2881	57.0000	1.0000
0.2934	85.0000	1.0000
0.2954	57.0000	1.0000
0.2986	52.0000	1.0000
0.3147	52.0000	1.0000
0.3198	52.0000	1.0000
0.3374	52.0000	1.0000
0.3457	61.0000	1.0000
0.3564	52.0000	1.0000
0.3574	61.0000	1.0000
0.3641	57.0000	1.0000
0.3736	57.0000	1.0000
0.3768	57.0000	1.0000
0.3780	61.0000	1.0000
0.4175	85.0000	1.0000
0.4278	61.0000	1.0000
0.4497	61.0000	1.0000
0.4700	52.0000	1.0000
0.4807	52.0000	1.0000
0.4867	57.0000	1.0000
0.4935	88.0000	1.0000
0.4953	52.0000	1.0000
0.4968	63.0000	1.0000
0.4999	52.0000	1.0000
0.5030	85.0000	1.0000
0.5039	96.0000	1.0000
0.5266	57.0000	1.0000
0.5438	57.0000	1.0000
0.5500	57.0000	1.0000
0.5630	57.0000	1.0000
0.6045	46.0000	1.0000
0.6072	57.0000	1.0000
0.6086	63.0000	1.0000
0.6116	52.0000	1.0000
0.6226	57.0000	1.0000
0.6242	52.0000	1.0000
0.6308	52.0000	1.0000
0.6345	88.0000	1.0000
0.6362	63.0000	1.0000
0.6379	96.0000	1.0000
0.6485	52.0000	1.0000
0.6562	85.0000	1.0000
0.6634	52.0000	1.0000
0.6848	61.0000	1.0000
0.6920	46.0000	1.0000
0.7355	63.0000	1.0000
0.7378	85.0000	1.0000
0.7664	57.0000	1.0000
0.7827	52.0000	1.0000
0.8200	52.0000	1.0000
0.8378	52.0000	1.0000
0.8473	85.0000	1.0000
0.8660	61.0000	1.0000
0.8865	63.0000	1.0000
0.8866	46.0000	1.0000
0.8887	46.0000	1.0000
0.8891	61.0000	1.0000
0.9067	85.0000	1.0000
0.9096	63.0000	1.0000
0.9231	85.0000	1.0000
0.9487	85.0000	1.0000
0.9990	61.0000	1.0000
1.0145	57.0000	1.0000
1.0164	52.0000	1.0000
1.0540	61.0000	1.0000
1.0736	61.0000	1.0000
1.0773	63.0000	1.0000
1.0860	57.0000	1.0000
1.1225	61.0000	1.0000
1.1233	85.0000	1.0000
1.1476	63.0000	1.0000
1.1563	61.0000	1.0000
1.1620	63.0000	1.0000
1.1726	57.0000	1.0000
1.1871	61.0000	1.0000
1.1906	57.0000	1.0000
1.2003	88.0000	1.0000
1.2008	57.0000	1.0000
1.2076	85.0000	1.0000
1.2178	88.0000	1.0000
1.2211	61.0000	1.0000
1.2385	52.0000	1.0000
1.2402	85.0000	1.0000
1.2491	85.0000	1.0000
1.2625	52.0000	1.0000
1.2690	57.0000	1.0000
1.2865	57.0000	1.0000
1.3174	61.0000	1.0000
1.3248	85.0000	1.0000
1.3301	61.0000	1.0000
1.3332	85.0000	1.0000
1.3512	52.0000	1.0000
1.3512	96.0000	1.0000
1.3617	63.0000	1.0000
1.3654	85.0000	1.0000
1.3772	57.0000	1.0000
1.3894	57.0000	1.0000
1.3968	52.0000	1.0000
1.4187	52.0000	1.0000
1.4392	61.0000	1.0000
1.4479	61.0000	1.0000
1.4544	63.0000	1.0000
1.4684	57.0000	1.0000
1.4726	57.0000	1.0000
1.4765	57.0000	1.0000
1.5113	85.0000	1.0000
1.5346	57.0000	1.0000
1.5817	63.0000	1.0000
1.5899	61.0000	1.0000
1.6016	52.0000	1.0000
1.6071	57.0000	1.0000
1.6156	85.0000	1.0000
1.6182	57.0000	1.0000
1.6300	63.0000	1.0000
1.6320	85.0000	1.0000
1.6392	85.0000	1.0000
1.6422	85.0000	1.0000
1.6518	61.0000	1.0000
1.6651	61.0000	1.0000
1.6770	85.0000	1.0000
1.7137	88.0000	1.0000
1.7235	85.0000	1.0000
1.7276	88.0000	1.0000
1.7388	57.0000	1.0000
1.7466	85.0000	1.0000
1.7508	57.0000	1.0000
1.7533	57.0000	1.0000
1.7542	61.0000	1.0000
1.7595	52.0000	1.0000
1.8276	57.0000	1.0000
1.8379	85.0000	1.0000
1.8670	52.0000	1.0000
1.8865	61.0000	1.0000
1.8914	61.0000	1.0000
1.8957	63.0000	1.0000
1.9063	85.0000	1.0000
1.9105	85.0000	1.0000
1.9218	57.0000	1.0000
1.9458	63.0000	1.0000
1.9477	57.0000	1.0000
1.9605	52.0000	1.0000
1.9674	85.0000	1.0000
1.9739	61.0000	1.0000
1.9911	63.0000	1.0000
1.9921	57.0000	1.0000
2.0142	52.0000	1.0000
2.0256	61.0000	1.0000
2.1057	57.0000	1.0000
2.1116	57.0000	1.0000
2.1249	52.0000	1.0000
2.1262	63.0000	1.0000
2.1341	57.0000	1.0000
2.1456	61.0000	1.0000
2.1631	85.0000	1.0000
2.1693	61.0000	1.0000
2.2059	61.0000	1.0000
2.2151	61.0000	1.0000
2.2409	52.0000	1.0000
2.2453	63.0000	1.0000
2.2529	52.0000	1.0000
2.2575	63.0000	1.0000
2.2621	88.0000	1.0000
2.2806	57.0000	1.0000
2.2830	46.0000	1.0000
2.2875	57.0000	1.0000
2.2895	85.0000	1.0000
2.2916	85.0000	1.0000
2.2949	61.0000	1.0000
2.3010	57.0000	1.0000
2.3184	85.0000	1.0000
2.3385	88.0000	1.0000
2.3439	52.0000	1.0000
2.3767	57.0000	1.0000
2.3810	52.0000	1.0000
2.3951	57.0000	1.0000
2.4127	61.0000	1.0000
2.4310	52.0000	1.0000
2.4402	85.0000	1.0000
2.4425	57.0000	1.0000
2.4461	52.0000	1.0000
2.4525	63.0000	1.0000
2.4536	57.0000	1.0000
2.4542	61.0000	1.0000
2.4760	52.0000	1.0000
2.4852	57.0000	1.0000
2.4868	85.0000	1.0000
2.4937	52.0000	1.0000
2.5066	61.0000	1.0000
2.5101	57.0000	1.0000
2.5267	61.0000	1.0000
2.5323	85.0000	1.0000
2.5708	46.0000	1.0000
2.5719	61.0000	1.0000
2.5754	96.0000	1.0000
2.5776	57.0000	1.0000
2.5843	63.0000	1.0000
2.5970	52.0000	1.0000
2.6036	85.0000	1.0000
2.6045	61.0000	1.0000
2.6055	57.0000	1.0000
2.6177	57.0000	1.0000
2.6258	52.0000	1.0000
2.6542	63.0000	1.0000
2.6840	88.0000	1.0000
2.7017	63.0000	1.0000
2.7439	57.0000	1.0000
2.7576	52.0000	1.0000
2.7643	61.0000	1.0000
2.7731	85.0000	1.0000
2.7891	57.0000	1.0000
2.7928	57.0000	1.0000
2.7963	46.0000	1.0000
2.8625	63.0000	1.0000
2.8729	85.0000	1.0000
2.9024	61.0000	1.0000
2.9044	57.0000	1.0000
2.9344	85.0000	1.0000
2.9401	61.0000	1.0000
2.9460	61.0000	1.0000
2.9521	88.0000	1.0000
2.9878	61.0000	1.0000
2.9988	57.0000	1.0000
3.0083	88.0000	1.0000
3.0458	85.0000	1.0000
3.0509	61.0000	1.0000
3.0535	61.0000	1.0000
3.0690	78.0000	1.0000
3.0729	61.0000	1.0000
3.0736	57.0000	1.0000
3.0919	57.0000	1.0000
3.0980	61.0000	1.0000
3.1462	52.0000	1.0000
3.1652	52.0000	1.0000
3.1841	63.0000	1.0000
3.1965	57.0000	1.0000
3.2159	46.0000	1.0000
3.2305	63.0000	1.0000
3.2403	52.0000	1.0000
3.2537	61.0000	1.0000
3.2627	57.0000	1.0000
3.2811	63.0000	1.0000
3.2885	61.0000	1.0000
3.2960	61.0000	1.0000
3.3095	61.0000	1.0000
3.3145	57.0000	1.0000
3.3271	63.0000	1.0000
3.3280	96.0000	1.0000
3.3339	85.0000	1.0000
3.3392	85.0000	1.0000
3.3553	63.0000	1.0000
3.3680	57.0000	1.0000
3.4249	85.0000	1.0000
3.4399	61.0000	1.0000
3.4404	63.0000	1.0000
3.4548	57.0000	1.0000
3.4678	57.0000	1.0000
3.5035	61.0000	1.0000
3.5509	52.0000	1.0000
3.5806	61.0000	1.0000
3.5820	63.0000	1.0000
3.5906	52.0000	1.0000
3.6009	52.0000	1.0000
3.6336	63.0000	1.0000
3.6692	85.0000	1.0000
3.6715	57.0000	1.0000
3.6749	61.0000	1.0000
3.6871	63.0000	1.0000
3.7007	63.0000	1.0000
3.7213	85.0000	1.0000
3.7267	57.0000	1.0000
3.7347	57.0000	1.0000
3.7549	52.0000	1.0000
3.7919	46.0000	1.0000
3.8075	88.0000	1.0000
3.8247	63.0000	1.0000
3.8288	88.0000	1.0000
3.8306	88.0000	1.0000
3.8404	57.0000	1.0000
3.8893	78.0000	1.0000
3.8991	61.0000	1.0000
3.9046	88.0000	1.0000
3.9050	57.0000	1.0000
3.9051	85.0000	1.0000
3.9283	57.0000	1.0000
3.9316	85.0000	1.0000
3.9436	57.0000	1.0000
3.9475	57.0000	1.0000
3.9499	57.0000	1.0000
3.9909	85.0000	1.0000
3.9984	61.0000	1.0000
4.0001	85.0000	1.0000
4.0004	63.0000	1.0000
4.0011	52.0000	1.0000
4.0229	52.0000	1.0000
4.0421	63.0000	1.0000
4.0516	57.0000	1.0000
4.0535	57.0000	1.0000
4.0644	52.0000	1.0000
4.0802	61.0000	1.0000
4.1087	57.0000	1.0000
4.1124	52.0000	1.0000
4.1432	96.0000	1.0000
4.1464	63.0000	1.0000
4.1513	61.0000	1.0000
4.1544	57.0000	1.0000
4.1603	57.0000	1.0000
4.1625	88.0000	1.0000
4.1727	88.0000	1.0000
4.1766	57.0000	1.0000
4.1967	57.0000	1.0000
4.2090	85.0000	1.0000
4.2226	61.0000	1.0000
4.2289	52.0000	1.0000
4.2385	57.0000	1.0000
4.2428	52.0000	1.0000
4.2458	85.0000	1.0000
4.2567	52.0000	1.0000
4.2784	61.0000	1.0000
4.2880	52.0000	1.0000
4.3202	61.0000	1.0000
4.3217	96.0000	1.0000
4.3230	57.0000	1.0000
4.3545	57.0000	1.0000
4.3787	63.0000	1.0000
4.3914	63.0000	1.0000
4.3964	61.0000	1.0000
4.4056	57.0000	1.0000
4.4222	61.0000	1.0000
4.4427	52.0000	1.0000
4.4830	85.0000	1.0000
4.4863	85.0000	1.0000
4.5002	57.0000	1.0000
4.5012	52.0000	1.0000
4.5020	57.0000	1.0000
4.5092	96.0000	1.0000
4.5291	57.0000	1.0000
4.5574	57.0000	1.0000
4.5709	61.0000	1.0000
4.5880	85.0000	1.0000
4.5920	61.0000	1.0000
4.6001	61.0000	1.0000
4.6053	85.0000	1.0000
4.6248	85.0000	1.0000
4.6420	57.0000	1.0000
4.6444	57.0000	1.0000
4.6467	85.0000	1.0000
4.6471	57.0000	1.0000
4.7260	57.0000	1.0000
4.7271	85.0000	1.0000
4.7322	85.0000	1.0000
4.7387	52.0000	1.0000
4.7992	57.0000	1.0000
4.8232	61.0000	1.0000
4.8322	57.0000	1.0000
4.8439	57.0000	1.0000
4.8463	85.0000	1.0000
4.8694	63.0000	1.0000
4.8698	57.0000	1.0000
4.8769	63.0000	1.0000
4.9072	61.0000	1.0000
4.9185	61.0000	1.0000
4.9195	52.0000	1.0000
4.9337	57.0000	1.0000
4.9383	57.0000	1.0000
4.9397	61.0000	1.0000
4.9453	85.0000	1.0000
4.9468	61.0000	1.0000
4.9477	85.0000	1.0000
4.9498	52.0000	1.0000
4.9571	52.0000	1.0000
4.9669	57.0000	1.0000
4.9756	57.0000	1.0000
5.0001	57.0000	1.0000
5.0023	61.0000	1.0000
5.0208	57.0000	1.0000
5.0304	85.0000	1.0000
5.0319	61.0000	1.0000
5.0550	85.0000	1.0000
5.0554	57.0000	1.0000
5.0593	57.0000	1.0000
5.0865	57.0000	1.0000
5.0890	57.0000	1.0000
5.0898	61.0000	1.0000
5.0921	63.0000	1.0000
5.0958	57.0000	1.0000
5.1066	61.0000	1.0000
5.1075	57.0000	1.0000
5.1077	63.0000	1.0000
5.1192	57.0000	1.0000
5.1206	88.0000	1.0000
5.1338	57.0000	1.0000
5.1379	63.0000	1.0000
5.1421	88.0000	1.0000
5.1453	85.0000	1.0000
5.1459	57.0000	1.0000
5.1475	61.0000	1.0000
5.1685	61.0000	1.0000
5.1830	88.0000	1.0000
5.2116	61.0000	1.0000
5.2234	88.0000	1.0000
5.2284	88.0000	1.0000
5.2326	85.0000	1.0000
5.2517	52.0000	1.0000
5.2579	85.0000	1.0000
5.2674	61.0000	1.0000
5.2801	85.0000	1.0000
5.2948	61.0000	1.0000
5.3038	61.0000	1.0000
5.3056	85.0000	1.0000
5.3178	57.0000	1.0000
5.3301	85.0000	1.0000
5.3325	52.0000	1.0000
5.3345	61.0000	1.0000
5.4100	85.0000	1.0000
5.4154	52.0000	1.0000
5.4173	57.0000	1.0000
5.4300	61.0000	1.0000
5.4408	57.0000	1.0000
5.4560	61.0000	1.0000
5.4946	63.0000	1.0000
5.5295	63.0000	1.0000
5.5329	85.0000	1.0000
5.5401	63.0000	1.0000
5.5465	85.0000	1.0000
5.5673	61.0000	1.0000
5.5833	63.0000	1.0000
5.6209	57.0000	1.0000
5.6271	57.0000	1.0000
5.6347	57.0000	1.0000
5.6510	61.0000	1.0000
5.6662	88.0000	1.0000
5.6688	61.0000	1.0000
5.6895	88.0000	1.0000
5.7149	57.0000	1.0000
5.7193	96.0000	1.0000
5.7390	63.0000	1.0000
5.7609	61.0000	1.0000
5.7795	63.0000	1.0000
5.7856	57.0000	1.0000
5.8290	57.0000	1.0000
5.8518	61.0000	1.0000
5.8618	52.0000	1.0000
5.8729	88.0000	1.0000
5.8745	61.0000	1.0000
5.8766	63.0000	1.0000
5.9002	57.0000	1.0000
5.9014	61.0000	1.0000
5.9059	46.0000	1.0000
5.9415	61.0000	1.0000
5.9857	52.0000	1.0000
5.9940	52.0000	1.0000
5.9966	57.0000	1.0000
6.0290	61.0000	1.0000
6.0413	63.0000	1.0000
6.0540	57.0000	1.0000
6.0673	85.0000	1.0000
6.0765	61.0000	1.0000
6.0903	85.0000	1.0000
6.1208	61.0000	1.0000
6.1735	61.0000	1.0000
6.1746	57.0000	1.0000
6.1885	63.0000	1.0000
6.1919	52.0000	1.0000
6.2023	57.0000	1.0000
6.2052	61.0000	1.0000
6.2057	78.0000	1.0000
6.2263	63.0000	1.0000
6.2354	61.0000	1.0000
6.2445	52.0000	1.0000
6.2998	52.0000	1.0000
6.3078	63.0000	1.0000
6.3157	57.0000	1.0000
6.3227	57.0000	1.0000
6.3343	88.0000	1.0000
6.3359	85.0000	1.0000
6.3578	57.0000	1.0000
6.3644	63.0000	1.0000
6.3683	61.0000	1.0000
6.3784	57.0000	1.0000
6.3844	63.0000	1.0000
6.4085	57.0000	1.0000
6.4213	63.0000	1.0000
6.4380	85.0000	1.0000
6.4797	52.0000	1.0000
6.4897	61.0000	1.0000
6.5008	52.0000	1.0000
6.5094	57.0000	1.0000
6.5330	63.0000	1.0000
6.5486	85.0000	1.0000
6.5915	88.0000	1.0000
6.6098	57.0000	1.0000
6.6447	52.0000	1.0000
6.6602	52.0000	1.0000
6.6654	85.0000	1.0000
6.6810	57.0000	1.0000
6.7370	63.0000	1.0000
6.8020	57.0000	1.0000
6.8047	88.0000	1.0000
6.8109	61.0000	1.0000
6.8388	61.0000	1.0000
6.8533	88.0000	1.0000
6.8853	57.0000	1.0000
6.8871	57.0000	1.0000
6.9020	52.0000	1.0000
6.9021	61.0000	1.0000
6.9160	63.0000	1.0000
6.9346	52.0000	1.0000
6.9356	61.0000	1.0000
6.9626	57.0000	1.0000
6.9649	57.0000	1.0000
6.9703	61.0000	1.0000
7.0331	61.0000	1.0000
7.0358	57.0000	1.0000
7.0513	63.0000	1.0000
7.0931	61.0000	1.0000
7.0976	57.0000	1.0000
7.1113	85.0000	1.0000
7.1149	46.0000	1.0000
7.1177	61.0000	1.0000
7.1190	57.0000	1.0000
7.1417	57.0000	1.0000
7.1437	52.0000	1.0000
7.1664	57.0000	1.0000
7.1779	46.0000	1.0000
7.2171	85.0000	1.0000
7.2263	57.0000	1.0000
7.2295	57.0000	1.0000
7.2429	57.0000	1.0000
7.2448	52.0000	1.0000
7.2474	57.0000	1.0000
7.2520	85.0000	1.0000
7.2592	88.0000	1.0000
7.2608	46.0000	1.0000
7.2837	85.0000	1.0000
7.3011	61.0000	1.0000
7.3179	46.0000	1.0000
7.3324	63.0000	1.0000
7.3364	63.0000	1.0000
7.3383	63.0000	1.0000
7.3549	63.0000	1.0000
7.3913	63.0000	1.0000
7.4027	52.0000	1.0000
7.4222	57.0000	1.0000
7.4251	57.0000	1.0000
7.4251	57.0000	1.0000
7.4270	88.0000	1.0000
7.4591	88.0000	1.0000
7.4735	57.0000	1.0000
7.4852	85.0000	1.0000
7.5098	61.0000	1.0000
7.5124	61.0000	1.0000
7.5420	57.0000	1.0000
7.5552	57.0000	1.0000
7.6508	61.0000	1.0000
7.6557	85.0000	1.0000
7.6670	61.0000	1.0000
7.7099	57.0000	1.0000
7.7112	63.0000	1.0000
7.7394	88.0000	1.0000
7.7396	57.0000	1.0000
7.7463	85.0000	1.0000
7.7510	57.0000	1.0000
7.7538	57.0000	1.0000
7.7647	57.0000	1.0000
7.7762	61.0000	1.0000
7.7914	85.0000	1.0000
7.7982	61.0000	1.0000
7.8274	61.0000	1.0000
7.8478	57.0000	1.0000
7.8828	85.0000	1.0000
7.8913	61.0000	1.0000
7.8952	63.0000	1.0000
7.9061	52.0000	1.0000
7.9200	57.0000	1.0000
7.9426	57.0000	1.0000
7.9842	61.0000	1.0000
7.9854	57.0000	1.0000
7.9856	85.0000	1.0000
7.9902	63.0000	1.0000
8.0006	63.0000	1.0000
8.0409	61.0000	1.0000
8.0452	52.0000	1.0000
8.0713	85.0000	1.0000
8.0749	88.0000	1.0000
8.1097	52.0000	1.0000
8.1280	57.0000	1.0000
8.1310	88.0000	1.0000
8.1386	52.0000	1.0000
8.1567	57.0000	1.0000
8.1597	52.0000	1.0000
8.1865	57.0000	1.0000
8.2076	85.0000	1.0000
8.2098	85.0000	1.0000
8.2147	63.0000	1.0000
8.2470	96.0000	1.0000
8.2748	57.0000	1.0000
8.2760	61.0000	1.0000
8.2818	61.0000	1.0000
8.2835	61.0000	1.0000
8.2882	63.0000	1.0000
8.3029	52.0000	1.0000
8.3106	63.0000	1.0000
8.3276	61.0000	1.0000
8.3383	63.0000	1.0000
8.3398	61.0000	1.0000
8.3470	57.0000	1.0000
8.3536	96.0000	1.0000
8.3656	61.0000	1.0000
8.3693	61.0000	1.0000
8.3793	57.0000	1.0000
8.3956	61.0000	1.0000
8.3962	88.0000	1.0000
8.4021	63.0000	1.0000
8.4138	85.0000	1.0000
8.4225	57.0000	1.0000
8.4278	61.0000	1.0000
8.4350	46.0000	1.0000
8.4363	52.0000	1.0000
8.4436	57.0000	1.0000
8.4675	85.0000	1.0000
8.4913	88.0000	1.0000
8.4920	57.0000	1.0000
8.4937	57.0000	1.0000
8.5066	57.0000	1.0000
8.5090	88.0000	1.0000
8.5563	61.0000	1.0000
8.5563	85.0000	1.0000
8.5673	63.0000	1.0000
8.5717	61.0000	1.0000
8.6053	63.0000	1.0000
8.6287	46.0000	1.0000
8.6310	57.0000	1.0000
8.6339	63.0000	1.0000
8.6397	85.0000	1.0000
8.6451	61.0000	1.0000
8.6460	63.0000	1.0000
8.6463	52.0000	1.0000
8.6615	57.0000	1.0000
8.6772	52.0000	1.0000
8.6781	88.0000	1.0000
8.6795	85.0000	1.0000
8.6800	52.0000	1.0000
8.6831	85.0000	1.0000
8.6879	63.0000	1.0000
8.6913	61.0000	1.0000
8.6918	57.0000	1.0000
8.6958	57.0000	1.0000
8.7000	57.0000	1.0000
8.7019	61.0000	1.0000
8.7109	61.0000	1.0000
8.7263	57.0000	1.0000
8.7348	85.0000	1.0000
8.7373	85.0000	1.0000
8.7428	96.0000	1.0000
8.7461	52.0000	1.0000
8.7530	61.0000	1.0000
8.7533	85.0000	1.0000
8.7581	88.0000	1.0000
8.7589	85.0000	1.0000
8.7655	63.0000	1.0000
8.7661	61.0000	1.0000
8.7677	61.0000	1.0000
8.7703	85.0000	1.0000
8.7710	63.0000	1.0000
8.7725	88.0000	1.0000
8.7763	61.0000	1.0000
8.7817	52.0000	1.0000
8.7845	61.0000	1.0000
8.7845	61.0000	1.0000
8.7880	52.0000	1.0000
8.7959	52.0000	1.0000
8.8012	57.0000	1.0000
8.8095	85.0000	1.0000
8.8182	57.0000	1.0000
8.8258	57.0000	1.0000
8.8306	61.0000	1.0000
8.8344	85.0000	1.0000
8.8434	57.0000	1.0000
8.8508	96.0000	1.0000
8.8700	85.0000	1.0000
8.8722	52.0000	1.0000
8.8736	57.0000	1.0000
8.8758	57.0000	1.0000
8.8816	63.0000	1.0000
8.8826	61.0000	1.0000
8.8855	61.0000	1.0000
8.9019	57.0000	1.0000
8.9081	52.0000	1.0000
8.9151	63.0000	1.0000
8.9212	57.0000	1.0000
8.9268	63.0000	1.0000
8.9320	57.0000	1.0000
8.9369	52.0000	1.0000
8.9378	57.0000	1.0000
8.9388	52.0000	1.0000
8.9570	61.0000	1.0000
8.9624	52.0000	1.0000
8.9813	63.0000	1.0000
8.9878	52.0000	1.0000
8.9908	61.0000	1.0000
9.0001	57.0000	1.0000
9.0002	85.0000	1.0000
9.0018	52.0000	1.0000
9.0184	63.0000	1.0000
9.0256	52.0000	1.0000
9.0265	88.0000	1.0000
9.0277	52.0000	1.0000
9.0333	52.0000	1.0000
9.0525	52.0000	1.0000
9.0654	85.0000	1.0000
9.0907	88.0000	1.0000
9.1049	63.0000	1.0000
9.1050	57.0000	1.0000
9.1102	63.0000	1.0000
9.1127	61.0000	1.0000
9.1173	57.0000	1.0000
9.1193	52.0000	1.0000
9.1307	85.0000	1.0000
9.1369	57.0000	1.0000
9.1397	61.0000	1.0000
9.1421	85.0000	1.0000
9.1433	52.0000	1.0000
9.1452	57.0000	1.0000
9.1470	88.0000	1.0000
9.1518	88.0000	1.0000
9.1600	88.0000	1.0000
9.1780	57.0000	1.0000
9.1790	61.0000	1.0000
9.1817	57.0000	1.0000
9.1869	57.0000	1.0000
9.1880	61.0000	1.0000
9.1972	88.0000	1.0000
9.2029	52.0000	1.0000
9.2114	61.0000	1.0000
9.2160	46.0000	1.0000
9.2173	61.0000	1.0000
9.2220	96.0000	1.0000
9.2291	88.0000	1.0000
9.2292	85.0000	1.0000
9.2295	63.0000	1.0000
9.2296	57.0000	1.0000
9.2460	57.0000	1.0000
9.2462	63.0000	1.0000
9.2477	57.0000	1.0000
9.2501	57.0000	1.0000
9.2510	63.0000	1.0000
9.2511	96.0000	1.0000
9.2541	63.0000	1.0000
9.2812	63.0000	1.0000
9.2914	52.0000	1.0000
9.2966	61.0000	1.0000
9.3081	85.0000	1.0000
9.3112	52.0000	1.0000
9.3127	85.0000	1.0000
9.3222	52.0000	1.0000
9.3226	63.0000	1.0000
9.3289	63.0000	1.0000
9.3309	57.0000	1.0000
9.3368	57.0000	1.0000
9.3521	61.0000	1.0000
9.3542	57.0000	1.0000
9.3542	85.0000	1.0000
9.3621	57.0000	1.0000
9.3740	85.0000	1.0000
9.3794	63.0000	1.0000
9.3910	88.0000	1.0000
9.3956	61.0000	1.0000
9.4035	63.0000	1.0000
9.4125	61.0000	1.0000
9.4145	57.0000	1.0000
9.4181	85.0000	1.0000
9.4403	85.0000	1.0000
9.4404	63.0000	1.0000
9.4406	57.0000	1.0000
9.4518	63.0000	1.0000
9.4578	85.0000	1.0000
9.4665	61.0000	1.0000
9.4691	61.0000	1.0000
9.4723	52.0000	1.0000
9.4783	63.0000	1.0000
9.4815	61.0000	1.0000
9.4930	88.0000	1.0000
9.5026	52.0000	1.0000
9.5135	85.0000	1.0000
9.5392	57.0000	1.0000
9.5442	57.0000	1.0000
9.5462	46.0000	1.0000
9.5467	63.0000	1.0000
9.5512	46.0000	1.0000
9.5535	57.0000	1.0000
9.5560	57.0000	1.0000
9.5576	85.0000	1.0000
9.5593	52.0000	1.0000
9.5599	61.0000	1.0000
9.5824	61.0000	1.0000
9.5832	63.0000	1.0000
9.5919	63.0000	1.0000
9.6065	85.0000	1.0000
9.6087	88.0000	1.0000
9.6253	57.0000	1.0000
9.6492	61.0000	1.0000
9.6830	61.0000	1.0000
9.6941	46.0000	1.0000
9.7192	57.0000	1.0000
9.7608	63.0000	1.0000
9.7618	57.0000	1.0000
9.7718	61.0000	1.0000
9.7927	61.0000	1.0000
9.7971	57.0000	1.0000
9.8028	85.0000	1.0000
9.8125	85.0000	1.0000
9.8232	85.0000	1.0000
9.8419	63.0000	1.0000
9.8497	63.0000	1.0000
9.8615	57.0000	1.0000
9.8673	57.0000	1.0000
9.8835	57.0000	1.0000
9.8921	57.0000	1.0000
9.9082	63.0000	1.0000
9.9151	61.0000	1.0000
9.9241	63.0000	1.0000
9.9267	61.0000	1.0000
9.9406	85.0000	1.0000
9.9522	61.0000	1.0000
9.9717	52.0000	1.0000
10.0056	61.0000	1.0000
10.0131	85.0000	1.0000
10.0184	61.0000	1.0000
10.0401	52.0000	1.0000
10.0420	52.0000	1.0000
10.0530	85.0000	1.0000
10.0599	57.0000	1.0000
10.0622	63.0000	1.0000
10.0873	85.0000	1.0000
10.1016	63.0000	1.0000
10.1089	57.0000	1.0000
10.1096	85.0000	1.0000
10.1189	61.0000	1.0000
10.1199	57.0000	1.0000
10.1296	57.0000	1.0000
10.1332	57.0000	1.0000
10.1393	52.0000	1.0000
10.1872	63.0000	1.0000
10.2010	57.0000	1.0000
10.2012	88.0000	1.0000
10.2091	85.0000	1.0000
10.2117	57.0000	1.0000
10.2160	63.0000	1.0000
10.2174	57.0000	1.0000
10.2315	85.0000	1.0000
10.2342	57.0000	1.0000
10.2458	96.0000	1.0000
10.2526	85.0000	1.0000
10.2530	61.0000	1.0000
10.2599	57.0000	1.0000
10.2811	57.0000	1.0000
10.2839	63.0000	1.0000
10.2909	85.0000	1.0000
10.3081	61.0000	1.0000
10.3124	85.0000	1.0000
10.3129	61.0000	1.0000
10.3233	88.0000	1.0000
10.3493	57.0000	1.0000
10.3583	85.0000	1.0000
10.3584	63.0000	1.0000
10.3639	63.0000	1.0000
10.3667	63.0000	1.0000
10.3899	85.0000	1.0000
10.3982	85.0000	1.0000
10.4194	88.0000	1.0000
10.4271	85.0000	1.0000
10.4331	63.0000	1.0000
10.4524	63.0000	1.0000
10.4578	85.0000	1.0000
10.4686	85.0000	1.0000
10.4888	57.0000	1.0000
10.4917	57.0000	1.0000
10.4965	57.0000	1.0000
10.5396	88.0000	1.0000
10.5424	96.0000	1.0000
10.5431	63.0000	1.0000
10.5602	61.0000	1.0000
10.5729	85.0000	1.0000
10.6068	57.0000	1.0000
10.6212	52.0000	1.0000
10.6235	57.0000	1.0000
10.6275	57.0000	1.0000
10.6594	57.0000	1.0000
10.7297	61.0000	1.0000
10.7437	63.0000	1.0000
10.7883	57.0000	1.0000
10.7955	57.0000	1.0000
10.8128	61.0000	1.0000
10.8160	63.0000	1.0000
10.8190	63.0000	1.0000
10.9073	61.0000	1.0000
10.9166	63.0000	1.0000
10.9188	85.0000	1.0000
10.9344	85.0000	1.0000
10.9528	57.0000	1.0000
10.9554	57.0000	1.0000
10.9567	61.0000	1.0000
10.9614	78.0000	1.0000
10.9624	61.0000	1.0000
10.9650	57.0000	1.0000
10.9725	88.0000	1.0000
11.0554	61.0000	1.0000
11.0731	57.0000	1.0000
11.0833	96.0000	1.0000
11.0876	88.0000	1.0000
11.0938	61.0000	1.0000
11.1127	63.0000	1.0000
11.1229	85.0000	1.0000
11.1330	85.0000	1.0000
11.1448	57.0000	1.0000
11.1559	57.0000	1.0000
11.1582	57.0000	1.0000
11.1788	85.0000	1.0000
11.1923	85.0000	1.0000
11.2255	61.0000	1.0000
11.2331	46.0000	1.0000
11.2337	61.0000	1.0000
11.2632	61.0000	1.0000
11.2661	57.0000	1.0000
11.2744	61.0000	1.0000
11.2762	57.0000	1.0000
11.2852	85.0000	1.0000
11.2889	61.0000	1.0000
11.3061	61.0000	1.0000
11.3264	57.0000	1.0000
11.3448	57.0000	1.0000
11.3501	61.0000	1.0000
11.3618	63.0000	1.0000
11.3910	57.0000	1.0000
11.3929	57.0000	1.0000
11.3934	52.0000	1.0000
11.3990	85.0000	1.0000
11.4363	85.0000	1.0000
11.4673	57.0000	1.0000
11.5137	88.0000	1.0000
11.5239	61.0000	1.0000
11.5297	85.0000	1.0000
11.5561	88.0000	1.0000
11.5652	57.0000	1.0000
11.5942	57.0000	1.0000
11.6345	85.0000	1.0000
11.6625	63.0000	1.0000
11.6714	61.0000	1.0000
11.6726	85.0000	1.0000
11.6981	61.0000	1.0000
11.7043	85.0000	1.0000
11.7240	57.0000	1.0000
11.7262	63.0000	1.0000
11.7296	52.0000	1.0000
11.7408	85.0000	1.0000
11.7665	85.0000	1.0000
11.7819	63.0000	1.0000
11.8095	85.0000	1.0000
11.8190	61.0000	1.0000
11.8496	63.0000	1.0000
11.8698	63.0000	1.0000
11.9137	57.0000	1.0000
11.9220	88.0000	1.0000
11.9443	57.0000	1.0000
11.9475	85.0000	1.0000
11.9588	85.0000	1.0000
11.9620	61.0000	1.0000
11.9623	57.0000	1.0000
11.9641	61.0000	1.0000
11.9690	57.0000	1.0000
12.0042	85.0000	1.0000
12.0047	63.0000	1.0000
12.0081	57.0000	1.0000
12.0108	57.0000	1.0000
12.0136	52.0000	1.0000
12.0301	85.0000	1.0000
12.0326	88.0000	1.0000
12.0350	61.0000	1.0000
12.1006	57.0000	1.0000
12.1113	57.0000	1.0000
12.1141	57.0000	1.0000
12.1873	61.0000	1.0000
12.2557	46.0000	1.0000
12.2571	61.0000	1.0000
12.2758	61.0000	1.0000
12.2766	46.0000	1.0000
12.3073	52.0000	1.0000
12.3651	57.0000	1.0000
12.3718	57.0000	1.0000
12.3869	85.0000	1.0000
12.3972	85.0000	1.0000
12.4052	88.0000	1.0000
12.4069	61.0000	1.0000
12.4149	85.0000	1.0000
12.4153	63.0000	1.0000
12.4308	88.0000	1.0000
12.4477	46.0000	1.0000
12.4504	52.0000	1.0000
12.4870	57.0000	1.0000
12.4895	57.0000	1.0000
12.4920	96.0000	1.0000
12.4921	57.0000	1.0000
12.5053	85.0000	1.0000
12.5164	52.0000	1.0000
12.5249	57.0000	1.0000
12.5392	63.0000	1.0000
12.5446	52.0000	1.0000
12.5663	61.0000	1.0000
12.5663	61.0000	1.0000
12.5681	52.0000	1.0000
12.6120	57.0000	1.0000
12.6140	57.0000	1.0000
12.6246	85.0000	1.0000
12.6272	52.0000	1.0000
12.6337	57.0000	1.0000
12.6423	57.0000	1.0000
12.6521	52.0000	1.0000
12.6669	52.0000	1.0000
12.6720	57.0000	1.0000
12.6796	85.0000	1.0000
12.6967	57.0000	1.0000
12.6975	63.0000	1.0000
12.7033	57.0000	1.0000
12.7192	88.0000	1.0000
12.7301	52.0000	1.0000
12.7376	88.0000	1.0000
12.7726	88.0000	1.0000
12.7867	88.0000	1.0000
12.8005	96.0000	1.0000
12.8025	85.0000	1.0000
12.8125	85.0000	1.0000
12.8321	57.0000	1.0000
12.8409	57.0000	1.0000
12.8956	57.0000	1.0000
12.8992	61.0000	1.0000
12.9101	88.0000	1.0000
12.9417	61.0000	1.0000
12.9605	57.0000	1.0000
12.9655	52.0000	1.0000
12.9680	63.0000	1.0000
12.9790	85.0000	1.0000
12.9845	63.0000	1.0000
13.0037	88.0000	1.0000
13.0175	63.0000	1.0000
13.0315	57.0000	1.0000
13.0363	85.0000	1.0000
13.0651	63.0000	1.0000
13.0889	61.0000	1.0000
13.1024	88.0000	1.0000
13.1336	88.0000	1.0000
13.1586	61.0000	1.0000
13.1597	57.0000	1.0000
13.1653	57.0000	1.0000
13.1733	88.0000	1.0000
13.1942	61.0000	1.0000
13.2774	57.0000	1.0000
13.3226	63.0000	1.0000
13.3320	63.0000	1.0000
13.3422	85.0000	1.0000
13.3428	52.0000	1.0000
13.3429	57.0000	1.0000
13.3804	57.0000	1.0000
13.3840	57.0000	1.0000
13.3846	61.0000	1.0000
13.3872	85.0000	1.0000
13.4028	85.0000	1.0000
13.4481	52.0000	1.0000
13.4518	61.0000	1.0000
13.4552	57.0000	1.0000
13.4600	61.0000	1.0000
13.4611	85.0000	1.0000
13.4626	61.0000	1.0000
13.4728	85.0000	1.0000
13.4842	57.0000	1.0000
13.4952	85.0000	1.0000
13.5323	57.0000	1.0000
13.5357	61.0000	1.0000
13.5485	85.0000	1.0000
13.5594	52.0000	1.0000
13.5852	52.0000	1.0000
13.5917	88.0000	1.0000
13.6002	61.0000	1.0000
13.6026	63.0000	1.0000
13.6082	57.0000	1.0000
13.6144	57.0000	1.0000
13.6395	57.0000	1.0000
13.6516	57.0000	1.0000
13.6657	63.0000	1.0000
13.6712	88.0000	1.0000
13.6755	88.0000	1.0000
13.6897	96.0000	1.0000
13.6905	85.0000	1.0000
13.7480	61.0000	1.0000
13.7611	61.0000	1.0000
13.7638	61.0000	1.0000
13.7706	85.0000	1.0000
13.8241	57.0000	1.0000
13.8312	85.0000	1.0000
13.8391	57.0000	1.0000
13.8400	61.0000	1.0000
13.8442	57.0000	1.0000
13.8536	85.0000	1.0000
13.8609	96.0000	1.0000
13.8891	57.0000	1.0000
13.8955	63.0000	1.0000
13.9021	57.0000	1.0000
13.9174	61.0000	1.0000
13.9711	61.0000	1.0000
13.9959	85.0000	1.0000
14.0058	88.0000	1.0000
14.0262	85.0000	1.0000
14.0382	57.0000	1.0000
14.0989	88.0000	1.0000
14.1301	52.0000	1.0000
14.1540	57.0000	1.0000
14.2214	88.0000	1.0000
14.2234	88.0000	1.0000
14.2582	46.0000	1.0000
14.2633	85.0000	1.0000
14.2833	52.0000	1.0000
14.2843	88.0000	1.0000
14.3215	85.0000	1.0000
14.3543	85.0000	1.0000
14.3738	61.0000	1.0000
14.4128	85.0000	1.0000
14.4178	52.0000	1.0000
14.4257	63.0000	1.0000
14.4683	85.0000	1.0000
14.4863	63.0000	1.0000
14.5554	57.0000	1.0000
14.5584	57.0000	1.0000
14.5633	78.0000	1.0000
14.5718	57.0000	1.0000
14.5835	88.0000	1.0000
14.5869	52.0000	1.0000
14.6026	61.0000	1.0000
14.6067	57.0000	1.0000
14.6305	57.0000	1.0000
14.6372	63.0000	1.0000
14.6552	52.0000	1.0000
14.6642	52.0000	1.0000
14.6992	52.0000	1.0000
14.7093	52.0000	1.0000
14.7342	52.0000	1.0000
14.7397	57.0000	1.0000
14.7463	61.0000	1.0000
14.7857	85.0000	1.0000
14.7887	85.0000	1.0000
14.7891	61.0000	1.0000
14.8001	88.0000	1.0000
14.8061	88.0000	1.0000
14.8183	57.0000	1.0000
14.8193	88.0000	1.0000
14.8244	88.0000	1.0000
14.8253	61.0000	1.0000
14.8263	57.0000	1.0000
14.8313	57.0000	1.0000
14.8635	88.0000	1.0000
14.8818	88.0000	1.0000
14.8837	88.0000	1.0000
14.9036	85.0000	1.0000
14.9085	57.0000	1.0000
14.9378	52.0000	1.0000
14.9561	88.0000	1.0000
14.9636	88.0000	1.0000
14.9818	57.0000	1.0000
14.9945	52.0000	1.0000
15.0793	63.0000	1.0000
15.0999	52.0000	1.0000
15.1113	88.0000	1.0000
15.1316	57.0000	1.0000
15.1547	52.0000	1.0000
15.1609	52.0000	1.0000
15.1641	57.0000	1.0000
15.1808	61.0000	1.0000
15.1885	52.0000	1.0000
15.2022	85.0000	1.0000
15.2074	88.0000	1.0000
15.2126	85.0000	1.0000
15.2232	88.0000	1.0000
15.2472	61.0000	1.0000
15.2593	88.0000	1.0000
15.2631	52.0000	1.0000
15.2736	85.0000	1.0000
15.2918	61.0000	1.0000
15.2928	57.0000	1.0000
15.3052	63.0000	1.0000
15.3052	61.0000	1.0000
15.3054	57.0000	1.0000
15.3170	57.0000	1.0000
15.3210	57.0000	1.0000
15.3350	88.0000	1.0000
15.3388	61.0000	1.0000
15.3450	57.0000	1.0000
15.3475	57.0000	1.0000
15.3607	61.0000	1.0000
15.3664	46.0000	1.0000
15.3680	63.0000	1.0000
15.3745	85.0000	1.0000
15.3801	57.0000	1.0000
15.3849	57.0000	1.0000
15.3908	52.0000	1.0000
15.4079	63.0000	1.0000
15.4087	46.0000	1.0000
15.4097	63.0000	1.0000
15.4179	46.0000	1.0000
15.4195	52.0000	1.0000
15.4279	63.0000	1.0000
15.4469	57.0000	1.0000
15.4687	52.0000	1.0000
15.4951	61.0000	1.0000
15.5264	52.0000	1.0000
15.5438	63.0000	1.0000
15.5470	61.0000	1.0000
15.5633	63.0000	1.0000
15.6214	46.0000	1.0000
15.6264	57.0000	1.0000
15.6550	85.0000	1.0000
15.6578	57.0000	1.0000
15.6969	85.0000	1.0000
15.7352	85.0000	1.0000
15.7463	61.0000	1.0000
15.7493	57.0000	1.0000
15.7509	57.0000	1.0000
15.7528	88.0000	1.0000
15.7757	88.0000	1.0000
15.7797	85.0000	1.0000
15.7840	88.0000	1.0000
15.7958	63.0000	1.0000
15.7959	57.0000	1.0000
15.7977	52.0000	1.0000
15.8048	63.0000	1.0000
15.8119	63.0000	1.0000
15.8184	85.0000	1.0000
15.8329	88.0000	1.0000
15.8354	88.0000	1.0000
15.8525	52.0000	1.0000
15.8567	52.0000	1.0000
15.8674	85.0000	1.0000
15.8708	61.0000	1.0000
15.8841	57.0000	1.0000
15.9034	61.0000	1.0000
15.9146	52.0000	1.0000
15.9509	63.0000	1.0000
15.9534	88.0000	1.0000
15.9572	57.0000	1.0000
15.9575	61.0000	1.0000
15.9603	57.0000	1.0000
15.9712	57.0000	1.0000
15.9897	85.0000	1.0000
16.0274	63.0000	1.0000
16.0320	63.0000	1.0000
16.0442	88.0000	1.0000
16.0442	88.0000	1.0000
16.0544	57.0000	1.0000
16.0577	57.0000	1.0000
16.0657	96.0000	1.0000
16.0765	96.0000	1.0000
16.0959	88.0000	1.0000
16.0979	57.0000	1.0000
16.0986	85.0000	1.0000
16.1001	57.0000	1.0000
16.1293	57.0000	1.0000
16.1371	57.0000	1.0000
16.1385	85.0000	1.0000
16.1486	52.0000	1.0000
16.1590	63.0000	1.0000
16.1657	61.0000	1.0000
16.1674	52.0000	1.0000
16.1713	57.0000	1.0000
16.1957	63.0000	1.0000
16.2190	52.0000	1.0000
16.2288	61.0000	1.0000
16.2416	57.0000	1.0000
16.2455	96.0000	1.0000
16.2466	85.0000	1.0000
16.2787	57.0000	1.0000
16.3125	57.0000	1.0000
16.3342	85.0000	1.0000
16.3383	46.0000	1.0000
16.3420	63.0000	1.0000
16.3480	61.0000	1.0000
16.3513	57.0000	1.0000
16.3576	52.0000	1.0000
16.3585	57.0000	1.0000
16.3593	52.0000	1.0000
16.3680	96.0000	1.0000
16.3691	52.0000	1.0000
16.3733	88.0000	1.0000
16.3761	63.0000	1.0000
16.3976	52.0000	1.0000
16.4024	52.0000	1.0000
16.4095	52.0000	1.0000
16.4214	52.0000	1.0000
16.4242	52.0000	1.0000
16.4270	57.0000	1.0000
16.4506	61.0000	1.0000
16.4524	57.0000	1.0000
16.4526	61.0000	1.0000
16.4591	85.0000	1.0000
16.5043	96.0000	1.0000
16.5981	63.0000	1.0000
16.6663	88.0000	1.0000
16.7488	52.0000	1.0000
16.7554	85.0000	1.0000
16.7583	85.0000	1.0000
16.7810	85.0000	1.0000
16.8807	85.0000	1.0000
16.8870	85.0000	1.0000
16.8962	61.0000	1.0000
16.9082	85.0000	1.0000
16.9152	61.0000	1.0000
16.9510	57.0000	1.0000
16.9941	52.0000	1.0000
16.9986	52.0000	1.0000
16.9987	85.0000	1.0000
17.0075	85.0000	1.0000
17.0371	57.0000	1.0000
17.0458	46.0000	1.0000
17.1237	57.0000	1.0000
17.1386	85.0000	1.0000
17.1529	61.0000	1.0000
17.1641	61.0000	1.0000
17.1743	46.0000	1.0000
17.2135	46.0000	1.0000
17.2232	52.0000	1.0000
17.2239	57.0000	1.0000
17.2283	85.0000	1.0000
17.2299	57.0000	1.0000
17.2345	57.0000	1.0000
17.2366	52.0000	1.0000
17.2559	61.0000	1.0000
17.2560	57.0000	1.0000
17.2576	85.0000	1.0000
17.2768	57.0000	1.0000
17.2801	96.0000	1.0000
17.2845	57.0000	1.0000
17.2868	88.0000	1.0000
17.2933	46.0000	1.0000
17.3013	85.0000	1.0000
17.3052	63.0000	1.0000
17.3299	57.0000	1.0000
17.3474	57.0000	1.0000
17.3527	57.0000	1.0000
17.3873	63.0000	1.0000
17.3941	63.0000	1.0000
17.4846	46.0000	1.0000
17.4909	61.0000	1.0000
17.4983	85.0000	1.0000
17.5019	88.0000	1.0000
17.5045	85.0000	1.0000
17.5166	61.0000	1.0000
17.5269	57.0000	1.0000
17.5410	52.0000	1.0000
17.6430	57.0000	1.0000
17.6790	61.0000	1.0000
17.7243	57.0000	1.0000
17.7352	63.0000	1.0000
17.7392	52.0000	1.0000
17.7524	61.0000	1.0000
17.7552	52.0000	1.0000
17.8196	52.0000	1.0000
17.8614	88.0000	1.0000
17.9486	57.0000	1.0000
17.9867	57.0000	1.0000
17.9951	85.0000	1.0000
18.0354	57.0000	2.0000
18.0492	61.0000	2.0000
18.0701	85.0000	2.0000
18.2663	78.0000	2.0000
18.2939	88.0000	2.0000
18.3110	52.0000	2.0000
18.3301	61.0000	2.0000
18.3446	52.0000	2.0000
18.3487	57.0000	2.0000
18.3958	63.0000	2.0000
18.4006	52.0000	2.0000
18.4471	61.0000	2.0000
18.4797	52.0000	2.0000
18.4842	57.0000	2.0000
18.5017	61.0000	2.0000
18.5044	57.0000	2.0000
18.5227	85.0000	2.0000
18.6048	52.0000	2.0000
18.6198	88.0000	2.0000
18.6286	96.0000	2.0000
18.6732	52.0000	2.0000
18.6851	46.0000	2.0000
18.7367	61.0000	2.0000
18.7441	61.0000	2.0000
18.8331	57.0000	2.0000
18.8402	57.0000	2.0000
18.8419	61.0000	2.0000
18.8554	57.0000	2.0000
18.8593	88.0000	2.0000
18.8759	85.0000	2.0000
18.9151	88.0000	2.0000
18.9272	63.0000	2.0000
18.9375	57.0000	2.0000
18.9628	57.0000	2.0000
19.0163	57.0000	1.0000
19.0179	63.0000	1.0000
19.0250	52.0000	1.0000
19.0286	63.0000	1.0000
19.0349	61.0000	1.0000
19.0499	85.0000	1.0000
19.0805	85.0000	1.0000
19.0822	52.0000	1.0000
19.1643	88.0000	1.0000
19.1772	46.0000	1.0000
19.1785	57.0000	1.0000
19.1962	85.0000	1.0000
19.2200	88.0000	1.0000
19.2374	57.0000	1.0000
19.2406	57.0000	1.0000
19.2409	52.0000	1.0000
19.2449	85.0000	1.0000
19.2482	52.0000	1.0000
19.2543	52.0000	1.0000
19.2623	88.0000	1.0000
19.2651	88.0000	1.0000
19.2651	88.0000	1.0000
19.2967	88.0000	1.0000
19.3159	46.0000	1.0000
19.3798	88.0000	1.0000
19.3906	57.0000	1.0000
19.3950	63.0000	1.0000
19.4344	85.0000	1.0000
19.4752	57.0000	1.0000
19.4834	57.0000	1.0000
19.4881	57.0000	1.0000
19.4882	85.0000	1.0000
19.4922	63.0000	1.0000
19.5105	63.0000	1.0000
19.5171	57.0000	1.0000
19.5199	63.0000	1.0000
19.5350	63.0000	1.0000
19.5374	52.0000	1.0000
19.5485	57.0000	1.0000
19.5504	52.0000	1.0000
19.5540	61.0000	1.0000
19.5703	57.0000	1.0000
19.5902	61.0000	1.0000
19.5917	57.0000	1.0000
19.6034	57.0000	1.0000
19.6080	57.0000	1.0000
19.6265	57.0000	1.0000
19.6444	61.0000	1.0000
19.6889	61.0000	1.0000
19.7083	52.0000	1.0000
19.7252	96.0000	1.0000
19.7604	52.0000	1.0000
19.8285	52.0000	1.0000
19.8331	63.0000	1.0000
19.8558	61.0000	1.0000
19.8805	57.0000	1.0000
19.8992	57.0000	1.0000
19.9165	61.0000	1.0000
19.9192	88.0000	1.0000
19.9323	57.0000	1.0000
19.9889	52.0000	1.0000
20.0165	57.0000	1.0000
20.0409	57.0000	1.0000
20.0637	57.0000	1.0000
20.0676	88.0000	1.0000
20.2061	57.0000	1.0000
20.2093	57.0000	1.0000
20.2173	61.0000	1.0000
20.2476	52.0000	1.0000
20.2802	85.0000	1.0000
20.2867	52.0000	1.0000
20.2881	57.0000	1.0000
20.3119	57.0000	1.0000
20.3313	85.0000	1.0000
20.3477	57.0000	1.0000
20.3686	52.0000	1.0000
20.3873	46.0000	1.0000
20.4173	61.0000	1.0000
20.5571	57.0000	1.0000
20.5802	61.0000	1.0000
20.6444	61.0000	1.0000
20.6656	88.0000	1.0000
20.6776	57.0000	1.0000
20.7036	85.0000	1.0000
20.7039	61.0000	1.0000
20.7202	46.0000	1.0000
20.7271	57.0000	1.0000
20.8741	57.0000	1.0000
20.8833	85.0000	1.0000
20.8909	57.0000	1.0000
20.9424	88.0000	1.0000
20.9575	88.0000	1.0000
20.9727	85.0000	1.0000
21.0530	57.0000	3.0000
21.1018	57.0000	3.0000
21.1257	57.0000	3.0000
21.1775	85.0000	3.0000
21.2115	57.0000	3.0000
21.2221	52.0000	3.0000
21.2500	85.0000	3.0000
21.2884	57.0000	3.0000
21.2914	57.0000	3.0000
21.3354	85.0000	3.0000
21.3457	85.0000	3.0000
21.3682	46.0000	3.0000
21.4280	85.0000	3.0000
21.4344	78.0000	3.0000
21.4584	85.0000	3.0000
21.4633	63.0000	3.0000
21.5671	85.0000	3.0000
21.5983	57.0000	3.0000
21.7046	85.0000	3.0000
21.7582	61.0000	3.0000
21.8578	52.0000	3.0000
21.8640	85.0000	3.0000
21.8859	78.0000	3.0000
21.9163	57.0000	3.0000
21.9197	57.0000	3.0000
21.9502	88.0000	3.0000
21.9632	57.0000	3.0000
21.9647	63.0000	3.0000
21.9648	52.0000	3.0000
21.9834	46.0000	3.0000
22.0328	61.0000	3.0000
22.0357	46.0000	3.0000
22.0381	46.0000	3.0000
22.0496	85.0000	3.0000
22.0498	52.0000	3.0000
22.0686	57.0000	3.0000
22.0705	52.0000	3.0000
22.0728	63.0000	3.0000
22.0817	57.0000	3.0000
22.0905	57.0000	3.0000
22.1330	88.0000	3.0000
22.2038	57.0000	3.0000
22.2165	88.0000	3.0000
22.2218	57.0000	3.0000
22.2417	46.0000	3.0000
22.2877	57.0000	3.0000
22.3843	52.0000	3.0000
22.4776	85.0000	3.0000
22.4808	85.0000	3.0000
22.4839	57.0000	3.0000
22.4920	57.0000	3.0000
22.4961	57.0000	3.0000
22.5018	85.0000	3.0000
22.5293	57.0000	3.0000
22.5357	57.0000	3.0000
22.5765	57.0000	3.0000
22.5805	61.0000	3.0000
22.6150	57.0000	3.0000
22.7008	57.0000	3.0000
22.7047	85.0000	3.0000
22.7255	85.0000	3.0000
22.8696	57.0000	3.0000
22.8845	61.0000	3.0000
23.0302	57.0000	2.0000
23.1233	57.0000	2.0000
23.1804	57.0000	2.0000
23.1949	57.0000	2.0000
23.2100	57.0000	2.0000
23.2986	57.0000	2.0000
23.3144	52.0000	2.0000
23.3225	57.0000	2.0000
23.3499	57.0000	2.0000
23.3525	46.0000	2.0000
23.3578	57.0000	2.0000
23.3731	52.0000	2.0000
23.3960	85.0000	2.0000
23.4333	85.0000	2.0000
23.4815	88.0000	2.0000
23.4855	85.0000	2.0000
23.4960	85.0000	2.0000
23.5281	52.0000	2.0000
23.5400	57.0000	2.0000
23.5605	57.0000	2.0000
23.6127	57.0000	2.0000
23.6145	57.0000	2.0000
23.6278	57.0000	2.0000
23.6690	61.0000	2.0000
23.6965	57.0000	2.0000
23.7960	85.0000	2.0000
23.9202	52.0000	2.0000
23.9591	57.0000	2.0000
24.1184	57.0000	2.0000
24.1573	57.0000	2.0000
24.1636	57.0000	2.0000
24.1936	52.0000	2.0000
24.1986	52.0000	2.0000
24.3767	85.0000	2.0000
24.3874	57.0000	2.0000
24.3971	52.0000	2.0000
24.4071	88.0000	2.0000
24.4606	57.0000	2.0000
24.4742	46.0000	2.0000
24.5261	57.0000	2.0000
24.5986	85.0000	2.0000
24.6631	61.0000	2.0000
24.7608	88.0000	2.0000
24.7691	57.0000	2.0000
24.7761	57.0000	2.0000
24.7825	63.0000	2.0000
24.7978	85.0000	2.0000
24.8618	63.0000	2.0000
24.8631	57.0000	2.0000
24.8770	85.0000	2.0000
24.8812	52.0000	2.0000
24.9118	57.0000	2.0000
24.9291	57.0000	2.0000
24.9318	57.0000	2.0000
24.9521	57.0000	2.0000
24.9678	52.0000	2.0000
25.0444	57.0000	1.0000
25.1426	57.0000	1.0000
25.1534	85.0000	1.0000
25.2642	57.0000	1.0000
25.2731	57.0000	1.0000
25.3118	61.0000	1.0000
25.3260	52.0000	1.0000
25.3398	63.0000	1.0000
25.4066	57.0000	1.0000
25.4089	57.0000	1.0000
25.4722	57.0000	1.0000
25.5547	85.0000	1.0000
25.5591	63.0000	1.0000
25.5609	61.0000	1.0000
25.5822	52.0000	1.0000
25.5934	52.0000	1.0000
25.5954	85.0000	1.0000
25.5988	61.0000	1.0000
25.5992	52.0000	1.0000
25.6172	63.0000	1.0000
25.6250	63.0000	1.0000
25.6300	52.0000	1.0000
25.6404	63.0000	1.0000
25.6421	61.0000	1.0000
25.6450	57.0000	1.0000
25.6585	61.0000	1.0000
25.6682	63.0000	1.0000
25.6707	52.0000	1.0000
25.6833	57.0000	1.0000
25.6915	46.0000	1.0000
25.7207	63.0000	1.0000
25.7209	57.0000	1.0000
25.7307	57.0000	1.0000
25.7340	85.0000	1.0000
25.7343	57.0000	1.0000
25.7582	57.0000	1.0000
25.7595	61.0000	1.0000
25.7659	52.0000	1.0000
25.7668	63.0000	1.0000
25.7830	61.0000	1.0000
25.7937	52.0000	1.0000
25.7973	88.0000	1.0000
25.8104	63.0000	1.0000
25.8119	85.0000	1.0000
25.8244	52.0000	1.0000
25.8323	85.0000	1.0000
25.8374	85.0000	1.0000
25.8409	63.0000	1.0000
25.8431	88.0000	1.0000
25.8504	88.0000	1.0000
25.8655	61.0000	1.0000
25.8705	85.0000	1.0000
25.8785	61.0000	1.0000
25.8831	57.0000	1.0000
25.8834	96.0000	1.0000
25.8866	52.0000	1.0000
25.8919	52.0000	1.0000
25.9045	52.0000	1.0000
25.9063	57.0000	1.0000
25.9179	61.0000	1.0000
25.9234	61.0000	1.0000
25.9261	88.0000	1.0000
25.9267	96.0000	1.0000
25.9293	96.0000	1.0000
25.9323	57.0000	1.0000
25.9454	57.0000	1.0000
25.9477	85.0000	1.0000
25.9488	57.0000	1.0000
25.9561	63.0000	1.0000
25.9563	57.0000	1.0000
25.9639	88.0000	1.0000
25.9835	85.0000	1.0000
25.9856	88.0000	1.0000
25.9897	88.0000	1.0000
25.9913	52.0000	1.0000
25.9993	96.0000	1.0000
26.0039	88.0000	1.0000
26.0217	88.0000	1.0000
26.0241	52.0000	1.0000
26.0247	85.0000	1.0000
26.0492	61.0000	1.0000
26.0554	57.0000	1.0000
26.0560	52.0000	1.0000
26.0686	46.0000	1.0000
26.0691	52.0000	1.0000
26.1238	63.0000	1.0000
26.1257	52.0000	1.0000
26.1517	63.0000	1.0000
26.1595	57.0000	1.0000
26.1616	85.0000	1.0000
26.1658	61.0000	1.0000
26.1666	52.0000	1.0000
26.1786	63.0000	1.0000
26.1973	57.0000	1.0000
26.1975	85.0000	1.0000
26.1983	88.0000	1.0000
26.2068	85.0000	1.0000
26.2119	57.0000	1.0000
26.2177	57.0000	1.0000
26.2237	52.0000	1.0000
26.2270	52.0000	1.0000
26.2296	85.0000	1.0000
26.2478	52.0000	1.0000
26.2623	57.0000	1.0000
26.2761	63.0000	1.0000
26.2904	57.0000	1.0000
26.2923	52.0000	1.0000
26.3143	57.0000	1.0000
26.3267	57.0000	1.0000
26.3413	85.0000	1.0000
26.3719	52.0000	1.0000
26.3737	57.0000	1.0000
26.3797	63.0000	1.0000
26.4215	96.0000	1.0000
26.4468	61.0000	1.0000
26.4491	63.0000	1.0000
26.5046	85.0000	1.0000
26.5158	88.0000	1.0000
26.5184	88.0000	1.0000
26.5210	57.0000	1.0000
26.5321	57.0000	1.0000
26.5356	57.0000	1.0000
26.5387	61.0000	1.0000
26.5514	63.0000	1.0000
26.5533	88.0000	1.0000
26.5667	85.0000	1.0000
26.5686	52.0000	1.0000
26.5826	88.0000	1.0000
26.5902	63.0000	1.0000
26.6178	61.0000	1.0000
26.6672	61.0000	1.0000
26.6964	52.0000	1.0000
26.7013	61.0000	1.0000
26.7093	88.0000	1.0000
26.7408	52.0000	1.0000
26.7550	57.0000	1.0000
26.7576	57.0000	1.0000
26.7897	61.0000	1.0000
26.7964	63.0000	1.0000
26.7992	52.0000	1.0000
26.8133	85.0000	1.0000
26.8319	63.0000	1.0000
26.8358	57.0000	1.0000
26.8380	61.0000	1.0000
26.8419	52.0000	1.0000
26.8431	57.0000	1.0000
26.8491	57.0000	1.0000
26.8523	85.0000	1.0000
26.8611	63.0000	1.0000
26.8945	85.0000	1.0000
26.8961	63.0000	1.0000
26.9296	63.0000	1.0000
26.9399	57.0000	1.0000
26.9665	61.0000	1.0000
26.9752	46.0000	1.0000
26.9776	85.0000	1.0000
26.9870	85.0000	1.0000
26.9970	63.0000	1.0000
27.0537	57.0000	1.0000
27.0550	88.0000	1.0000
27.0739	85.0000	1.0000
27.0795	52.0000	1.0000
27.0816	52.0000	1.0000
27.0856	57.0000	1.0000
27.0896	63.0000	1.0000
27.0905	61.0000	1.0000
27.0928	61.0000	1.0000
27.1115	57.0000	1.0000
27.1294	61.0000	1.0000
27.1371	52.0000	1.0000
27.1471	63.0000	1.0000
27.1728	85.0000	1.0000
27.1855	57.0000	1.0000
27.1917	61.0000	1.0000
27.2038	57.0000	1.0000
27.2066	57.0000	1.0000
27.2103	63.0000	1.0000
27.2140	63.0000	1.0000
27.2286	85.0000	1.0000
27.2325	52.0000	1.0000
27.2587	85.0000	1.0000
27.2590	88.0000	1.0000
27.2763	85.0000	1.0000
27.2845	85.0000	1.0000
27.2887	63.0000	1.0000
27.2969	52.0000	1.0000
27.3009	85.0000	1.0000
27.3012	52.0000	1.0000
27.3366	61.0000	1.0000
27.3591	52.0000	1.0000
27.3755	57.0000	1.0000
27.3789	57.0000	1.0000
27.3868	63.0000	1.0000
27.4072	63.0000	1.0000
27.4161	61.0000	1.0000
27.4192	57.0000	1.0000
27.4527	61.0000	1.0000
27.4531	57.0000	1.0000
27.4621	57.0000	1.0000
27.4696	88.0000	1.0000
27.4764	52.0000	1.0000
27.4769	63.0000	1.0000
27.5023	57.0000	1.0000
27.5028	88.0000	1.0000
27.5139	63.0000	1.0000
27.5151	52.0000	1.0000
27.5464	88.0000	1.0000
27.5510	61.0000	1.0000
27.5653	61.0000	1.0000
27.6002	57.0000	1.0000
27.6067	85.0000	1.0000
27.6099	46.0000	1.0000
27.6146	88.0000	1.0000
27.6254	61.0000	1.0000
27.6568	85.0000	1.0000
27.6579	63.0000	1.0000
27.6637	61.0000	1.0000
27.6704	52.0000	1.0000
27.7092	88.0000	1.0000
27.7093	57.0000	1.0000
27.7154	85.0000	1.0000
27.7486	88.0000	1.0000
27.7548	57.0000	1.0000
27.7592	61.0000	1.0000
27.7606	63.0000	1.0000
27.7625	57.0000	1.0000
27.8029	52.0000	1.0000
27.8152	88.0000	1.0000
27.8470	85.0000	1.0000
27.8610	61.0000	1.0000
27.8718	88.0000	1.0000
27.8774	57.0000	1.0000
27.9150	85.0000	1.0000
27.9274	85.0000	1.0000
27.9373	96.0000	1.0000
27.9566	57.0000	1.0000
27.9590	57.0000	1.0000
27.9644	46.0000	1.0000
27.9727	63.0000	1.0000
28.0098	85.0000	1.0000
28.0175	57.0000	1.0000
28.0199	63.0000	1.0000
28.0692	63.0000	1.0000
28.0746	85.0000	1.0000
28.0832	63.0000	1.0000
28.0984	61.0000	1.0000
28.1060	52.0000	1.0000
28.1139	52.0000	1.0000
28.1175	88.0000	1.0000
28.1231	57.0000	1.0000
28.1433	61.0000	1.0000
28.1451	63.0000	1.0000
28.1501	85.0000	1.0000
28.1574	85.0000	1.0000
28.1673	52.0000	1.0000
28.1732	63.0000	1.0000
28.1995	61.0000	1.0000
28.2087	57.0000	1.0000
28.2158	85.0000	1.0000
28.2379	61.0000	1.0000
28.2510	85.0000	1.0000
28.2565	85.0000	1.0000
28.2595	63.0000	1.0000
28.2659	57.0000	1.0000
28.2930	61.0000	1.0000
28.3119	85.0000	1.0000
28.3290	85.0000	1.0000
28.3345	63.0000	1.0000
28.3436	85.0000	1.0000
28.3544	57.0000	1.0000
28.3547	88.0000	1.0000
28.3551	85.0000	1.0000
28.3582	61.0000	1.0000
28.3598	57.0000	1.0000
28.3608	96.0000	1.0000
28.3791	88.0000	1.0000
28.3822	88.0000	1.0000
28.3909	85.0000	1.0000
28.4227	61.0000	1.0000
28.4314	61.0000	1.0000
28.4513	96.0000	1.0000
28.4604	61.0000	1.0000
28.4608	88.0000	1.0000
28.4816	85.0000	1.0000
28.4837	61.0000	1.0000
28.5107	85.0000	1.0000
28.5431	52.0000	1.0000
28.5432	88.0000	1.0000
28.5450	61.0000	1.0000
28.5477	61.0000	1.0000
28.5538	57.0000	1.0000
28.5660	57.0000	1.0000
28.5707	85.0000	1.0000
28.5716	63.0000	1.0000
28.5829	57.0000	1.0000
28.5907	52.0000	1.0000
28.6276	61.0000	1.0000
28.6454	57.0000	1.0000
28.6898	88.0000	1.0000
28.7101	85.0000	1.0000
28.7218	88.0000	1.0000
28.7273	57.0000	1.0000
28.7795	85.0000	1.0000
28.7863	52.0000	1.0000
28.7887	61.0000	1.0000
28.7995	52.0000	1.0000
28.8016	88.0000	1.0000
28.8069	57.0000	1.0000
28.8411	61.0000	1.0000
28.8480	78.0000	1.0000
28.8546	57.0000	1.0000
28.8686	57.0000	1.0000
28.8725	61.0000	1.0000
28.8782	46.0000	1.0000
28.9271	88.0000	1.0000
28.9286	57.0000	1.0000
28.9314	85.0000	1.0000
28.9356	57.0000	1.0000
28.9382	57.0000	1.0000
28.9493	85.0000	1.0000
28.9612	57.0000	1.0000
28.9896	88.0000	1.0000
29.0035	57.0000	1.0000
29.0072	57.0000	1.0000
29.0513	52.0000	1.0000
29.0620	52.0000	1.0000
29.1494	63.0000	1.0000
29.1621	61.0000	1.0000
29.1637	85.0000	1.0000
29.1836	57.0000	1.0000
29.2489	57.0000	1.0000
29.2671	57.0000	1.0000
29.2727	63.0000	1.0000
29.2873	52.0000	1.0000
29.3017	63.0000	1.0000
29.3074	63.0000	1.0000
29.3193	57.0000	1.0000
29.3290	63.0000	1.0000
29.3312	61.0000	1.0000
29.3401	85.0000	1.0000
29.3401	57.0000	1.0000
29.3466	57.0000	1.0000
29.3600	52.0000	1.0000
29.3757	57.0000	1.0000
29.3770	52.0000	1.0000
29.3875	61.0000	1.0000
29.4156	57.0000	1.0000
29.4169	46.0000	1.0000
29.4288	57.0000	1.0000
29.4306	88.0000	1.0000
29.4582	61.0000	1.0000
29.4626	57.0000	1.0000
29.4628	52.0000	1.0000
29.4636	61.0000	1.0000
29.4756	52.0000	1.0000
29.4777	52.0000	1.0000
29.4820	85.0000	1.0000
29.5015	63.0000	1.0000
29.5211	57.0000	1.0000
29.5235	61.0000	1.0000
29.5412	63.0000	1.0000
[truncated: 37,537 more rows]
