# Supplementary material for: Spontaneous cortical activity is transiently poised close to criticality
Source: PLoS Comput Biol. 2017 May 24;13(5):e1005543. doi: 10.1371/journal.pcbi.1005543 (PMC5464673; doi:10.1371/journal.pcbi.1005543)
Supplement: S1 Dataset — The data include the spike timings, electrode index and state information. Details can be found in the README file. (ZIP) [file pcbi.1005543.s005.zip › monkey3_data.txt]

0.0081	86.0000	4.0000
0.0305	85.0000	4.0000
0.0306	57.0000	4.0000
0.0664	50.0000	4.0000
0.0801	63.0000	4.0000
0.1245	57.0000	4.0000
0.1267	85.0000	4.0000
0.1501	50.0000	4.0000
0.2138	50.0000	4.0000
0.2414	88.0000	4.0000
0.2839	86.0000	4.0000
0.3519	63.0000	4.0000
0.4340	63.0000	4.0000
0.4340	63.0000	4.0000
0.4540	50.0000	4.0000
0.4914	96.0000	4.0000
0.5014	96.0000	4.0000
0.5738	57.0000	4.0000
0.5937	96.0000	4.0000
0.6249	86.0000	4.0000
0.6409	86.0000	4.0000
0.6628	88.0000	4.0000
0.6653	63.0000	4.0000
0.6694	96.0000	4.0000
0.6764	86.0000	4.0000
0.6870	50.0000	4.0000
0.7132	63.0000	4.0000
0.7297	96.0000	4.0000
0.7469	57.0000	4.0000
0.8202	63.0000	4.0000
0.8355	63.0000	4.0000
0.8429	52.0000	4.0000
0.8487	63.0000	4.0000
0.8512	95.0000	4.0000
0.8528	46.0000	4.0000
0.8535	50.0000	4.0000
0.8562	50.0000	4.0000
0.8644	85.0000	4.0000
0.8669	46.0000	4.0000
0.9050	63.0000	4.0000
0.9065	88.0000	4.0000
0.9340	96.0000	4.0000
0.9415	85.0000	4.0000
0.9429	63.0000	4.0000
0.9511	85.0000	4.0000
0.9512	86.0000	4.0000
0.9526	50.0000	4.0000
0.9611	50.0000	4.0000
1.0061	96.0000	1.0000
1.0111	96.0000	1.0000
1.0172	63.0000	1.0000
1.0200	86.0000	1.0000
1.0226	63.0000	1.0000
1.0256	57.0000	1.0000
1.0397	57.0000	1.0000
1.0420	57.0000	1.0000
1.0598	63.0000	1.0000
1.0680	63.0000	1.0000
1.0912	88.0000	1.0000
1.1110	57.0000	1.0000
1.1334	88.0000	1.0000
1.1526	96.0000	1.0000
1.1795	63.0000	1.0000
1.1816	96.0000	1.0000
1.1855	63.0000	1.0000
1.1908	88.0000	1.0000
1.2279	95.0000	1.0000
1.2283	46.0000	1.0000
1.2421	88.0000	1.0000
1.2464	95.0000	1.0000
1.2519	85.0000	1.0000
1.2577	63.0000	1.0000
1.2617	50.0000	1.0000
1.2769	63.0000	1.0000
1.2788	57.0000	1.0000
1.2821	96.0000	1.0000
1.2835	86.0000	1.0000
1.3053	57.0000	1.0000
1.3244	57.0000	1.0000
1.3284	88.0000	1.0000
1.3295	96.0000	1.0000
1.3360	50.0000	1.0000
1.3416	63.0000	1.0000
1.3418	50.0000	1.0000
1.3524	85.0000	1.0000
1.3694	86.0000	1.0000
1.3778	57.0000	1.0000
1.3824	57.0000	1.0000
1.3841	57.0000	1.0000
1.3861	63.0000	1.0000
1.3909	95.0000	1.0000
1.4069	63.0000	1.0000
1.4245	57.0000	1.0000
1.4257	86.0000	1.0000
1.4510	86.0000	1.0000
1.4629	88.0000	1.0000
1.4809	86.0000	1.0000
1.4965	96.0000	1.0000
1.5118	95.0000	1.0000
1.5212	57.0000	1.0000
1.5221	96.0000	1.0000
1.5289	96.0000	1.0000
1.5301	63.0000	1.0000
1.5359	96.0000	1.0000
1.5477	50.0000	1.0000
1.5542	50.0000	1.0000
1.5818	88.0000	1.0000
1.5827	63.0000	1.0000
1.5892	96.0000	1.0000
1.5925	57.0000	1.0000
1.5971	85.0000	1.0000
1.6002	88.0000	1.0000
1.6007	96.0000	1.0000
1.6014	57.0000	1.0000
1.6125	50.0000	1.0000
1.6292	96.0000	1.0000
1.6292	88.0000	1.0000
1.6324	96.0000	1.0000
1.6690	85.0000	1.0000
1.6847	63.0000	1.0000
1.6923	63.0000	1.0000
1.7109	88.0000	1.0000
1.7303	63.0000	1.0000
1.7320	88.0000	1.0000
1.7356	63.0000	1.0000
1.7385	85.0000	1.0000
1.7690	63.0000	1.0000
1.7745	63.0000	1.0000
1.7763	50.0000	1.0000
1.7791	86.0000	1.0000
1.7951	50.0000	1.0000
1.8044	57.0000	1.0000
1.8273	96.0000	1.0000
1.8281	85.0000	1.0000
1.8311	57.0000	1.0000
1.8662	95.0000	1.0000
1.8678	85.0000	1.0000
1.8761	50.0000	1.0000
1.8896	50.0000	1.0000
1.9490	86.0000	1.0000
2.0073	63.0000	4.0000
2.0133	86.0000	4.0000
2.0273	57.0000	4.0000
2.0659	85.0000	4.0000
2.1030	46.0000	4.0000
2.1551	85.0000	4.0000
2.2204	96.0000	4.0000
2.2264	63.0000	4.0000
2.2382	63.0000	4.0000
2.2433	96.0000	4.0000
2.2527	85.0000	4.0000
2.2885	63.0000	4.0000
2.3129	50.0000	4.0000
2.3305	88.0000	4.0000
2.3472	96.0000	4.0000
2.3588	85.0000	4.0000
2.3647	63.0000	4.0000
2.3660	50.0000	4.0000
2.3686	96.0000	4.0000
2.3888	50.0000	4.0000
2.3905	96.0000	4.0000
2.3905	86.0000	4.0000
2.4054	85.0000	4.0000
2.4185	63.0000	4.0000
2.4690	95.0000	4.0000
2.4705	50.0000	4.0000
2.4735	50.0000	4.0000
2.4921	57.0000	4.0000
2.4992	96.0000	4.0000
2.5245	85.0000	4.0000
2.5626	57.0000	4.0000
2.5664	63.0000	4.0000
2.5701	96.0000	4.0000
2.5717	85.0000	4.0000
2.5778	57.0000	4.0000
2.6022	63.0000	4.0000
2.6295	50.0000	4.0000
2.6339	50.0000	4.0000
2.6689	50.0000	4.0000
2.6782	46.0000	4.0000
2.6926	86.0000	4.0000
2.7356	96.0000	4.0000
2.7470	95.0000	4.0000
2.7630	86.0000	4.0000
2.7666	85.0000	4.0000
2.7912	85.0000	4.0000
2.7923	50.0000	4.0000
2.8102	63.0000	4.0000
2.8132	95.0000	4.0000
2.8720	57.0000	4.0000
2.8725	50.0000	4.0000
2.8978	63.0000	4.0000
2.9315	96.0000	4.0000
2.9658	63.0000	4.0000
2.9872	86.0000	4.0000
3.0021	50.0000	1.0000
3.0041	95.0000	1.0000
3.0096	96.0000	1.0000
3.0319	63.0000	1.0000
3.0371	57.0000	1.0000
3.0603	50.0000	1.0000
3.0620	50.0000	1.0000
3.0921	63.0000	1.0000
3.0952	52.0000	1.0000
3.1066	50.0000	1.0000
3.1462	86.0000	1.0000
3.1524	96.0000	1.0000
3.1937	63.0000	1.0000
3.2010	50.0000	1.0000
3.2032	57.0000	1.0000
3.2402	63.0000	1.0000
3.2526	85.0000	1.0000
3.2697	63.0000	1.0000
3.2954	50.0000	1.0000
3.2991	85.0000	1.0000
3.3377	96.0000	1.0000
3.3467	57.0000	1.0000
3.3528	85.0000	1.0000
3.3543	50.0000	1.0000
3.3657	50.0000	1.0000
3.4009	57.0000	1.0000
3.4053	86.0000	1.0000
3.4563	63.0000	1.0000
3.4869	63.0000	1.0000
3.4937	96.0000	1.0000
3.5033	85.0000	1.0000
3.5057	63.0000	1.0000
3.5118	86.0000	1.0000
3.5624	46.0000	1.0000
3.5840	50.0000	1.0000
3.5919	85.0000	1.0000
3.6116	63.0000	1.0000
3.6255	50.0000	1.0000
3.6315	50.0000	1.0000
3.6475	95.0000	1.0000
3.6475	95.0000	1.0000
3.6477	96.0000	1.0000
3.6525	57.0000	1.0000
3.6605	63.0000	1.0000
3.6633	86.0000	1.0000
3.6732	88.0000	1.0000
3.6799	50.0000	1.0000
3.7148	88.0000	1.0000
3.7285	63.0000	1.0000
3.7508	88.0000	1.0000
3.7655	50.0000	1.0000
3.7759	50.0000	1.0000
3.7775	63.0000	1.0000
3.7871	63.0000	1.0000
3.7901	86.0000	1.0000
3.7950	63.0000	1.0000
3.8169	88.0000	1.0000
3.9135	85.0000	1.0000
3.9217	88.0000	1.0000
3.9542	63.0000	1.0000
3.9662	63.0000	1.0000
3.9697	86.0000	1.0000
4.0246	46.0000	1.0000
4.0270	96.0000	1.0000
4.0318	46.0000	1.0000
4.0409	96.0000	1.0000
4.1585	96.0000	1.0000
4.1980	50.0000	1.0000
4.2275	63.0000	1.0000
4.2309	95.0000	1.0000
4.2432	50.0000	1.0000
4.2544	96.0000	1.0000
4.3226	57.0000	1.0000
4.3352	57.0000	1.0000
4.4071	88.0000	1.0000
4.4125	85.0000	1.0000
4.4308	96.0000	1.0000
4.4896	96.0000	1.0000
4.5094	85.0000	1.0000
4.5355	63.0000	1.0000
4.5493	85.0000	1.0000
4.5810	63.0000	1.0000
4.5894	85.0000	1.0000
4.6038	57.0000	1.0000
4.6054	96.0000	1.0000
4.6072	50.0000	1.0000
4.6096	50.0000	1.0000
4.6280	50.0000	1.0000
4.6379	63.0000	1.0000
4.6457	50.0000	1.0000
4.6476	88.0000	1.0000
4.6546	63.0000	1.0000
4.6694	95.0000	1.0000
4.6878	57.0000	1.0000
4.6979	86.0000	1.0000
4.7051	57.0000	1.0000
4.7177	95.0000	1.0000
4.7623	50.0000	1.0000
4.7738	86.0000	1.0000
4.7772	63.0000	1.0000
4.7813	88.0000	1.0000
4.8469	88.0000	1.0000
4.8493	96.0000	1.0000
4.8493	50.0000	1.0000
4.8540	63.0000	1.0000
4.8754	96.0000	1.0000
4.8897	86.0000	1.0000
4.9093	88.0000	1.0000
4.9250	88.0000	1.0000
4.9634	88.0000	1.0000
4.9669	63.0000	1.0000
5.0051	96.0000	1.0000
5.0292	88.0000	1.0000
5.0369	50.0000	1.0000
5.0430	63.0000	1.0000
5.0662	50.0000	1.0000
5.0729	95.0000	1.0000
5.0789	63.0000	1.0000
5.1014	96.0000	1.0000
5.1218	63.0000	1.0000
5.1440	95.0000	1.0000
5.1491	86.0000	1.0000
5.1624	63.0000	1.0000
5.1642	63.0000	1.0000
5.1737	96.0000	1.0000
5.1752	63.0000	1.0000
5.1838	50.0000	1.0000
5.2063	63.0000	1.0000
5.2076	86.0000	1.0000
5.2135	57.0000	1.0000
5.2172	63.0000	1.0000
5.2344	63.0000	1.0000
5.2447	50.0000	1.0000
5.2590	63.0000	1.0000
5.2591	96.0000	1.0000
5.2742	50.0000	1.0000
5.2880	63.0000	1.0000
5.2881	85.0000	1.0000
5.3139	50.0000	1.0000
5.3141	63.0000	1.0000
5.3239	46.0000	1.0000
5.3365	63.0000	1.0000
5.3592	63.0000	1.0000
5.3690	96.0000	1.0000
5.4108	85.0000	1.0000
5.4315	85.0000	1.0000
5.4702	88.0000	1.0000
5.4742	46.0000	1.0000
5.4760	46.0000	1.0000
5.4934	63.0000	1.0000
5.5318	63.0000	1.0000
5.5448	63.0000	1.0000
5.5490	50.0000	1.0000
5.5713	96.0000	1.0000
5.5843	63.0000	1.0000
5.5926	50.0000	1.0000
5.6121	57.0000	1.0000
5.6264	50.0000	1.0000
5.6315	63.0000	1.0000
5.6341	96.0000	1.0000
5.6586	96.0000	1.0000
5.6595	46.0000	1.0000
5.6749	57.0000	1.0000
5.7101	50.0000	1.0000
5.7116	57.0000	1.0000
5.7234	57.0000	1.0000
5.7376	96.0000	1.0000
5.8007	57.0000	1.0000
5.8036	85.0000	1.0000
5.8112	63.0000	1.0000
5.8207	96.0000	1.0000
5.8228	50.0000	1.0000
5.8236	57.0000	1.0000
5.8409	50.0000	1.0000
5.8418	63.0000	1.0000
5.8687	96.0000	1.0000
5.9105	95.0000	1.0000
5.9345	85.0000	1.0000
5.9430	50.0000	1.0000
5.9438	88.0000	1.0000
5.9500	88.0000	1.0000
5.9623	63.0000	1.0000
5.9737	50.0000	1.0000
5.9916	50.0000	1.0000
5.9971	85.0000	1.0000
5.9995	85.0000	1.0000
6.0069	57.0000	1.0000
6.0102	85.0000	1.0000
6.0358	63.0000	1.0000
6.0542	50.0000	1.0000
6.0594	86.0000	1.0000
6.0737	96.0000	1.0000
6.0840	85.0000	1.0000
6.0905	50.0000	1.0000
6.1044	63.0000	1.0000
6.1300	50.0000	1.0000
6.1313	95.0000	1.0000
6.1486	96.0000	1.0000
6.1519	86.0000	1.0000
6.2231	63.0000	1.0000
6.2944	85.0000	1.0000
6.3246	96.0000	1.0000
6.3314	63.0000	1.0000
6.3435	96.0000	1.0000
6.3585	63.0000	1.0000
6.3677	86.0000	1.0000
6.4002	96.0000	1.0000
6.4067	63.0000	1.0000
6.4072	57.0000	1.0000
6.4179	86.0000	1.0000
6.4380	63.0000	1.0000
6.4511	85.0000	1.0000
6.4704	57.0000	1.0000
6.4728	86.0000	1.0000
6.4799	96.0000	1.0000
6.4847	57.0000	1.0000
6.4869	63.0000	1.0000
6.4913	63.0000	1.0000
6.5092	57.0000	1.0000
6.5096	46.0000	1.0000
6.5174	46.0000	1.0000
6.5606	63.0000	1.0000
6.5632	63.0000	1.0000
6.5773	96.0000	1.0000
6.5786	50.0000	1.0000
6.5806	63.0000	1.0000
6.5911	96.0000	1.0000
6.5917	50.0000	1.0000
6.6606	96.0000	1.0000
6.6819	57.0000	1.0000
6.6951	63.0000	1.0000
6.7006	50.0000	1.0000
6.7201	50.0000	1.0000
6.7517	63.0000	1.0000
6.7720	50.0000	1.0000
6.8261	85.0000	1.0000
6.8447	57.0000	1.0000
6.8668	50.0000	1.0000
6.8982	46.0000	1.0000
6.9023	63.0000	1.0000
6.9123	96.0000	1.0000
6.9143	63.0000	1.0000
6.9187	86.0000	1.0000
6.9863	96.0000	1.0000
6.9873	63.0000	1.0000
7.0196	57.0000	1.0000
7.0200	95.0000	1.0000
7.0230	50.0000	1.0000
7.0249	85.0000	1.0000
7.0256	63.0000	1.0000
7.0356	96.0000	1.0000
7.0682	85.0000	1.0000
7.0815	50.0000	1.0000
7.1302	63.0000	1.0000
7.1681	63.0000	1.0000
7.1756	50.0000	1.0000
7.2209	85.0000	1.0000
7.2542	52.0000	1.0000
7.2559	57.0000	1.0000
7.2692	57.0000	1.0000
7.2765	46.0000	1.0000
7.2771	86.0000	1.0000
7.2814	63.0000	1.0000
7.3156	46.0000	1.0000
7.3506	50.0000	1.0000
7.3770	46.0000	1.0000
7.3827	57.0000	1.0000
7.4148	57.0000	1.0000
7.4161	46.0000	1.0000
7.4169	86.0000	1.0000
7.4281	57.0000	1.0000
7.4306	57.0000	1.0000
7.4595	57.0000	1.0000
7.4770	57.0000	1.0000
7.4892	50.0000	1.0000
7.5114	50.0000	1.0000
7.5203	63.0000	1.0000
7.5392	63.0000	1.0000
7.5707	96.0000	1.0000
7.5835	85.0000	1.0000
7.5836	50.0000	1.0000
7.6081	96.0000	1.0000
7.6168	57.0000	1.0000
7.6194	96.0000	1.0000
7.6200	63.0000	1.0000
7.6295	95.0000	1.0000
7.6569	85.0000	1.0000
7.6779	50.0000	1.0000
7.6911	63.0000	1.0000
7.6958	88.0000	1.0000
7.7030	50.0000	1.0000
7.7067	63.0000	1.0000
7.7164	63.0000	1.0000
7.7194	46.0000	1.0000
7.7279	46.0000	1.0000
7.7347	63.0000	1.0000
7.7409	63.0000	1.0000
7.7544	50.0000	1.0000
7.7728	63.0000	1.0000
7.7760	57.0000	1.0000
7.7826	57.0000	1.0000
7.8239	50.0000	1.0000
7.8302	88.0000	1.0000
7.8797	88.0000	1.0000
7.8861	88.0000	1.0000
7.8908	96.0000	1.0000
7.9242	63.0000	1.0000
7.9438	63.0000	1.0000
7.9649	88.0000	1.0000
7.9667	88.0000	1.0000
7.9842	85.0000	1.0000
7.9866	50.0000	1.0000
7.9901	50.0000	1.0000
8.0245	63.0000	1.0000
8.0417	63.0000	1.0000
8.0509	95.0000	1.0000
8.1126	88.0000	1.0000
8.1278	46.0000	1.0000
8.1643	88.0000	1.0000
8.1738	63.0000	1.0000
8.2059	86.0000	1.0000
8.2216	57.0000	1.0000
8.2399	63.0000	1.0000
8.2460	63.0000	1.0000
8.3167	57.0000	1.0000
8.3199	63.0000	1.0000
8.3226	57.0000	1.0000
8.3276	50.0000	1.0000
8.3335	86.0000	1.0000
8.3571	96.0000	1.0000
8.3652	63.0000	1.0000
8.3876	96.0000	1.0000
8.3876	86.0000	1.0000
8.3893	96.0000	1.0000
8.3893	96.0000	1.0000
8.4209	50.0000	1.0000
8.4227	63.0000	1.0000
8.4717	46.0000	1.0000
8.4761	63.0000	1.0000
8.5329	50.0000	1.0000
8.5456	50.0000	1.0000
8.5661	96.0000	1.0000
8.5972	63.0000	1.0000
8.5974	85.0000	1.0000
8.6472	96.0000	1.0000
8.7030	63.0000	1.0000
8.7037	95.0000	1.0000
8.7218	95.0000	1.0000
8.7814	46.0000	1.0000
8.7886	63.0000	1.0000
8.7959	63.0000	1.0000
8.8673	88.0000	1.0000
8.8772	46.0000	1.0000
8.8819	50.0000	1.0000
8.9044	57.0000	1.0000
8.9103	86.0000	1.0000
8.9611	63.0000	1.0000
9.0023	50.0000	1.0000
9.0330	57.0000	1.0000
9.0413	57.0000	1.0000
9.0456	50.0000	1.0000
9.0904	96.0000	1.0000
9.0978	50.0000	1.0000
9.1056	95.0000	1.0000
9.1129	63.0000	1.0000
9.1286	95.0000	1.0000
9.1289	50.0000	1.0000
9.1367	50.0000	1.0000
9.1547	96.0000	1.0000
9.1746	46.0000	1.0000
9.1900	50.0000	1.0000
9.2009	95.0000	1.0000
9.2085	50.0000	1.0000
9.2296	85.0000	1.0000
9.2485	50.0000	1.0000
9.2495	63.0000	1.0000
9.2584	95.0000	1.0000
9.2708	50.0000	1.0000
9.3102	50.0000	1.0000
9.3362	88.0000	1.0000
9.3557	50.0000	1.0000
9.3628	50.0000	1.0000
9.3690	57.0000	1.0000
9.3694	95.0000	1.0000
9.3737	95.0000	1.0000
9.3961	63.0000	1.0000
9.3994	86.0000	1.0000
9.4324	95.0000	1.0000
9.4348	46.0000	1.0000
9.4445	57.0000	1.0000
9.4507	85.0000	1.0000
9.4822	96.0000	1.0000
9.4872	85.0000	1.0000
9.4928	86.0000	1.0000
9.4953	86.0000	1.0000
9.5207	57.0000	1.0000
9.5212	46.0000	1.0000
9.5243	57.0000	1.0000
9.5285	96.0000	1.0000
9.5345	57.0000	1.0000
9.5346	63.0000	1.0000
9.5602	88.0000	1.0000
9.5779	85.0000	1.0000
9.6560	88.0000	1.0000
9.6614	50.0000	1.0000
9.6636	63.0000	1.0000
9.6670	50.0000	1.0000
9.7525	96.0000	1.0000
9.7869	57.0000	1.0000
9.8181	50.0000	1.0000
9.8207	63.0000	1.0000
9.8438	63.0000	1.0000
9.8439	50.0000	1.0000
9.8469	86.0000	1.0000
9.8630	50.0000	1.0000
9.8833	63.0000	1.0000
9.9080	50.0000	1.0000
9.9826	50.0000	1.0000
10.0203	96.0000	4.0000
10.0410	96.0000	4.0000
10.0655	96.0000	4.0000
10.0790	63.0000	4.0000
10.0861	63.0000	4.0000
10.0959	50.0000	4.0000
10.0989	63.0000	4.0000
10.1356	85.0000	4.0000
10.1356	85.0000	4.0000
10.1369	63.0000	4.0000
10.1532	50.0000	4.0000
10.1688	63.0000	4.0000
10.1714	63.0000	4.0000
10.2489	57.0000	4.0000
10.2636	96.0000	4.0000
10.3019	63.0000	4.0000
10.3113	50.0000	4.0000
10.3632	85.0000	4.0000
10.3782	63.0000	4.0000
10.4487	85.0000	4.0000
10.4839	57.0000	4.0000
10.5074	57.0000	4.0000
10.5311	63.0000	4.0000
10.5465	46.0000	4.0000
10.5818	85.0000	4.0000
10.5874	86.0000	4.0000
10.6546	50.0000	4.0000
10.6683	85.0000	4.0000
10.6739	63.0000	4.0000
10.6865	86.0000	4.0000
10.6954	86.0000	4.0000
10.7155	50.0000	4.0000
10.7491	96.0000	4.0000
10.8118	96.0000	4.0000
10.8153	46.0000	4.0000
10.8264	50.0000	4.0000
10.8454	63.0000	4.0000
10.8863	85.0000	4.0000
10.9044	57.0000	4.0000
10.9116	85.0000	4.0000
10.9375	86.0000	4.0000
10.9635	63.0000	4.0000
10.9943	86.0000	4.0000
10.9997	63.0000	4.0000
11.0053	85.0000	1.0000
11.0278	85.0000	1.0000
11.0952	63.0000	1.0000
11.1003	57.0000	1.0000
11.1622	63.0000	1.0000
11.1778	86.0000	1.0000
11.1979	63.0000	1.0000
11.2007	50.0000	1.0000
11.2127	63.0000	1.0000
11.2381	57.0000	1.0000
11.2745	57.0000	1.0000
11.2843	63.0000	1.0000
11.3061	50.0000	1.0000
11.3130	86.0000	1.0000
11.3235	57.0000	1.0000
11.3312	57.0000	1.0000
11.3355	57.0000	1.0000
11.3433	86.0000	1.0000
11.3946	50.0000	1.0000
11.4408	88.0000	1.0000
11.4487	85.0000	1.0000
11.4979	96.0000	1.0000
11.5135	63.0000	1.0000
11.5149	85.0000	1.0000
11.5609	50.0000	1.0000
11.5652	63.0000	1.0000
11.5758	96.0000	1.0000
11.5795	57.0000	1.0000
11.5871	96.0000	1.0000
11.5872	57.0000	1.0000
11.6076	63.0000	1.0000
11.6203	86.0000	1.0000
11.6224	46.0000	1.0000
11.6256	63.0000	1.0000
11.6562	96.0000	1.0000
11.6612	46.0000	1.0000
11.6714	63.0000	1.0000
11.6837	96.0000	1.0000
11.7082	95.0000	1.0000
11.7265	96.0000	1.0000
11.7405	85.0000	1.0000
11.7531	57.0000	1.0000
11.7597	63.0000	1.0000
11.7858	50.0000	1.0000
11.7858	86.0000	1.0000
11.8093	95.0000	1.0000
11.8171	50.0000	1.0000
11.8267	85.0000	1.0000
11.8363	63.0000	1.0000
11.8427	85.0000	1.0000
11.8666	96.0000	1.0000
11.8983	63.0000	1.0000
11.9011	85.0000	1.0000
11.9128	86.0000	1.0000
11.9713	50.0000	1.0000
11.9962	57.0000	1.0000
12.0131	57.0000	1.0000
12.0138	50.0000	1.0000
12.0532	85.0000	1.0000
12.0590	95.0000	1.0000
12.0614	85.0000	1.0000
12.0681	85.0000	1.0000
12.0687	63.0000	1.0000
12.0910	96.0000	1.0000
12.0997	95.0000	1.0000
12.1057	96.0000	1.0000
12.1151	85.0000	1.0000
12.1239	63.0000	1.0000
12.1297	50.0000	1.0000
12.1406	88.0000	1.0000
12.1441	63.0000	1.0000
12.1568	86.0000	1.0000
12.1766	88.0000	1.0000
12.1775	63.0000	1.0000
12.2073	85.0000	1.0000
12.2170	88.0000	1.0000
12.2229	95.0000	1.0000
12.2272	50.0000	1.0000
12.2436	63.0000	1.0000
12.2545	63.0000	1.0000
12.2618	50.0000	1.0000
12.2721	85.0000	1.0000
12.2736	63.0000	1.0000
12.3467	46.0000	1.0000
12.3578	46.0000	1.0000
12.3669	96.0000	1.0000
12.4189	63.0000	1.0000
12.4207	85.0000	1.0000
12.4211	86.0000	1.0000
12.4294	85.0000	1.0000
12.4375	57.0000	1.0000
12.4441	63.0000	1.0000
12.4455	86.0000	1.0000
12.4755	46.0000	1.0000
12.4803	57.0000	1.0000
12.5169	95.0000	1.0000
12.5533	96.0000	1.0000
12.5823	63.0000	1.0000
12.5970	57.0000	1.0000
12.6253	96.0000	1.0000
12.6277	96.0000	1.0000
12.6476	96.0000	1.0000
12.6728	63.0000	1.0000
12.6880	63.0000	1.0000
12.6913	57.0000	1.0000
12.7231	50.0000	1.0000
12.7244	95.0000	1.0000
12.7281	85.0000	1.0000
12.7453	88.0000	1.0000
12.7879	63.0000	1.0000
12.8185	50.0000	1.0000
12.8253	50.0000	1.0000
12.8292	63.0000	1.0000
12.8319	57.0000	1.0000
12.8338	88.0000	1.0000
12.8438	50.0000	1.0000
12.8548	88.0000	1.0000
12.8587	50.0000	1.0000
12.8717	46.0000	1.0000
12.8772	63.0000	1.0000
12.8843	57.0000	1.0000
12.8997	50.0000	1.0000
12.9013	57.0000	1.0000
12.9169	88.0000	1.0000
12.9281	85.0000	1.0000
12.9714	46.0000	1.0000
13.0078	95.0000	1.0000
13.0108	96.0000	1.0000
13.0598	63.0000	1.0000
13.0641	63.0000	1.0000
13.1018	85.0000	1.0000
13.1084	57.0000	1.0000
13.1107	50.0000	1.0000
13.2594	85.0000	1.0000
13.2941	57.0000	1.0000
13.2951	95.0000	1.0000
13.3095	63.0000	1.0000
13.3161	63.0000	1.0000
13.3403	85.0000	1.0000
13.3468	85.0000	1.0000
13.3781	85.0000	1.0000
13.3814	85.0000	1.0000
13.3874	88.0000	1.0000
13.3940	57.0000	1.0000
13.4086	88.0000	1.0000
13.4718	57.0000	1.0000
13.4763	57.0000	1.0000
13.4884	57.0000	1.0000
13.5066	86.0000	1.0000
13.5366	57.0000	1.0000
13.5386	63.0000	1.0000
13.5555	63.0000	1.0000
13.5606	57.0000	1.0000
13.5742	85.0000	1.0000
13.6043	96.0000	1.0000
13.6185	57.0000	1.0000
13.6575	50.0000	1.0000
13.6731	57.0000	1.0000
13.6906	50.0000	1.0000
13.6953	50.0000	1.0000
13.6978	50.0000	1.0000
13.7126	52.0000	1.0000
13.7267	57.0000	1.0000
13.7501	63.0000	1.0000
13.7647	85.0000	1.0000
13.7848	50.0000	1.0000
13.7860	57.0000	1.0000
13.8399	63.0000	1.0000
13.8666	96.0000	1.0000
13.8692	95.0000	1.0000
13.9208	57.0000	1.0000
13.9330	63.0000	1.0000
13.9353	96.0000	1.0000
13.9409	57.0000	1.0000
13.9410	86.0000	1.0000
13.9520	57.0000	1.0000
14.0056	57.0000	4.0000
14.0139	85.0000	4.0000
14.0178	57.0000	4.0000
14.0563	96.0000	4.0000
14.0647	85.0000	4.0000
14.0740	50.0000	4.0000
14.0768	46.0000	4.0000
14.0821	85.0000	4.0000
14.0921	63.0000	4.0000
14.0989	86.0000	4.0000
14.1073	86.0000	4.0000
14.1188	50.0000	4.0000
14.1288	57.0000	4.0000
14.1319	88.0000	4.0000
14.1348	88.0000	4.0000
14.1391	88.0000	4.0000
14.1445	95.0000	4.0000
14.1445	46.0000	4.0000
14.1473	88.0000	4.0000
14.1496	88.0000	4.0000
14.1551	57.0000	4.0000
14.1899	46.0000	4.0000
14.2787	50.0000	4.0000
14.2870	86.0000	4.0000
14.2986	86.0000	4.0000
14.3163	85.0000	4.0000
14.3245	50.0000	4.0000
14.3459	63.0000	4.0000
14.4021	96.0000	4.0000
14.4269	63.0000	4.0000
14.4533	52.0000	4.0000
14.4711	95.0000	4.0000
14.4835	63.0000	4.0000
14.5072	63.0000	4.0000
14.5244	63.0000	4.0000
14.5275	50.0000	4.0000
14.5313	85.0000	4.0000
14.5476	63.0000	4.0000
14.5498	50.0000	4.0000
14.5654	96.0000	4.0000
14.5824	63.0000	4.0000
14.6103	63.0000	4.0000
14.6414	46.0000	4.0000
14.6508	46.0000	4.0000
14.6623	57.0000	4.0000
14.6776	50.0000	4.0000
14.6795	63.0000	4.0000
14.6842	50.0000	4.0000
14.6981	95.0000	4.0000
14.7471	96.0000	4.0000
14.7490	50.0000	4.0000
14.8057	50.0000	4.0000
14.8272	88.0000	4.0000
14.8560	63.0000	4.0000
14.8992	88.0000	4.0000
14.9255	95.0000	4.0000
14.9701	50.0000	4.0000
14.9875	86.0000	4.0000
15.0019	46.0000	1.0000
15.0054	88.0000	1.0000
15.0064	50.0000	1.0000
15.0109	88.0000	1.0000
15.0636	96.0000	1.0000
15.0666	96.0000	1.0000
15.1075	50.0000	1.0000
15.1147	85.0000	1.0000
15.1180	88.0000	1.0000
15.1360	63.0000	1.0000
15.1460	86.0000	1.0000
15.2146	96.0000	1.0000
15.2271	96.0000	1.0000
15.2515	63.0000	1.0000
15.2551	88.0000	1.0000
15.3687	96.0000	1.0000
15.4026	63.0000	1.0000
15.4406	63.0000	1.0000
15.5195	63.0000	1.0000
15.5721	46.0000	1.0000
15.5855	46.0000	1.0000
15.5903	96.0000	1.0000
15.5917	85.0000	1.0000
15.6175	50.0000	1.0000
15.6390	46.0000	1.0000
15.6442	88.0000	1.0000
15.6531	63.0000	1.0000
15.6653	50.0000	1.0000
15.6691	86.0000	1.0000
15.6861	57.0000	1.0000
15.7370	63.0000	1.0000
15.8050	63.0000	1.0000
15.8117	86.0000	1.0000
15.8279	50.0000	1.0000
15.8373	96.0000	1.0000
15.8599	96.0000	1.0000
15.8855	50.0000	1.0000
15.8986	57.0000	1.0000
15.9017	57.0000	1.0000
15.9436	50.0000	1.0000
16.0208	50.0000	4.0000
16.0342	86.0000	4.0000
16.0496	50.0000	4.0000
16.0592	86.0000	4.0000
16.1420	86.0000	4.0000
16.1459	63.0000	4.0000
16.1683	50.0000	4.0000
16.2165	63.0000	4.0000
16.2872	50.0000	4.0000
16.3034	50.0000	4.0000
16.3258	96.0000	4.0000
16.3378	50.0000	4.0000
16.3458	63.0000	4.0000
16.3908	88.0000	4.0000
16.4250	63.0000	4.0000
16.4274	85.0000	4.0000
16.4594	86.0000	4.0000
16.4687	50.0000	4.0000
16.4976	95.0000	4.0000
16.5113	96.0000	4.0000
16.5114	85.0000	4.0000
16.5195	50.0000	4.0000
16.5244	63.0000	4.0000
16.5578	50.0000	4.0000
16.5922	50.0000	4.0000
16.6047	57.0000	4.0000
16.6164	63.0000	4.0000
16.6460	57.0000	4.0000
16.6654	50.0000	4.0000
16.6678	96.0000	4.0000
16.6806	63.0000	4.0000
16.6851	57.0000	4.0000
16.6995	88.0000	4.0000
16.7092	63.0000	4.0000
16.7431	50.0000	4.0000
16.7562	96.0000	4.0000
16.7676	86.0000	4.0000
16.7891	96.0000	4.0000
16.8198	96.0000	4.0000
16.8338	86.0000	4.0000
16.9148	63.0000	4.0000
16.9508	50.0000	4.0000
16.9558	63.0000	4.0000
16.9803	50.0000	4.0000
16.9999	96.0000	4.0000
17.0103	63.0000	1.0000
17.0157	63.0000	1.0000
17.0207	88.0000	1.0000
17.0245	96.0000	1.0000
17.0410	63.0000	1.0000
17.0649	57.0000	1.0000
17.0681	96.0000	1.0000
17.0761	95.0000	1.0000
17.0893	85.0000	1.0000
17.1148	57.0000	1.0000
17.1175	96.0000	1.0000
17.1630	50.0000	1.0000
17.1746	57.0000	1.0000
17.1842	50.0000	1.0000
17.2090	88.0000	1.0000
17.2334	50.0000	1.0000
17.2703	63.0000	1.0000
17.2720	85.0000	1.0000
17.2801	50.0000	1.0000
17.2854	88.0000	1.0000
17.2855	63.0000	1.0000
17.3357	63.0000	1.0000
17.3383	50.0000	1.0000
17.3535	63.0000	1.0000
17.3628	88.0000	1.0000
17.3864	46.0000	1.0000
17.3977	63.0000	1.0000
17.4344	50.0000	1.0000
17.4509	86.0000	1.0000
17.4595	85.0000	1.0000
17.4879	96.0000	1.0000
17.5449	63.0000	1.0000
17.5614	63.0000	1.0000
17.6004	88.0000	1.0000
17.6110	96.0000	1.0000
17.6323	96.0000	1.0000
17.6970	63.0000	1.0000
17.7390	63.0000	1.0000
17.7481	88.0000	1.0000
17.7592	63.0000	1.0000
17.7929	63.0000	1.0000
17.8108	96.0000	1.0000
17.8287	88.0000	1.0000
17.8388	50.0000	1.0000
17.8406	88.0000	1.0000
17.8625	85.0000	1.0000
17.8652	88.0000	1.0000
17.8846	63.0000	1.0000
17.8932	63.0000	1.0000
17.9026	85.0000	1.0000
17.9224	85.0000	1.0000
17.9538	46.0000	1.0000
17.9559	46.0000	1.0000
17.9706	63.0000	1.0000
17.9759	50.0000	1.0000
17.9940	96.0000	1.0000
17.9977	50.0000	1.0000
18.0100	88.0000	1.0000
18.0119	86.0000	1.0000
18.0156	95.0000	1.0000
18.0369	50.0000	1.0000
18.0701	88.0000	1.0000
18.0902	88.0000	1.0000
18.0902	88.0000	1.0000
18.0909	57.0000	1.0000
18.0921	63.0000	1.0000
18.1300	63.0000	1.0000
18.1307	88.0000	1.0000
18.1408	96.0000	1.0000
18.1670	96.0000	1.0000
18.1764	85.0000	1.0000
18.1848	86.0000	1.0000
18.1981	96.0000	1.0000
18.2179	63.0000	1.0000
18.2250	63.0000	1.0000
18.2601	63.0000	1.0000
18.2611	50.0000	1.0000
18.2733	50.0000	1.0000
18.2844	50.0000	1.0000
18.2924	46.0000	1.0000
18.3120	63.0000	1.0000
18.3362	57.0000	1.0000
18.3406	63.0000	1.0000
18.3523	88.0000	1.0000
18.3708	96.0000	1.0000
18.3765	96.0000	1.0000
18.3979	63.0000	1.0000
18.4060	46.0000	1.0000
18.4230	86.0000	1.0000
18.4423	88.0000	1.0000
18.4647	85.0000	1.0000
18.5065	63.0000	1.0000
18.5102	50.0000	1.0000
18.5460	63.0000	1.0000
18.6222	63.0000	1.0000
18.6235	57.0000	1.0000
18.6578	63.0000	1.0000
18.6621	85.0000	1.0000
18.6647	63.0000	1.0000
18.6726	57.0000	1.0000
18.6783	50.0000	1.0000
18.6960	52.0000	1.0000
18.7236	96.0000	1.0000
18.7365	63.0000	1.0000
18.7495	63.0000	1.0000
18.8195	96.0000	1.0000
18.8362	96.0000	1.0000
18.8444	96.0000	1.0000
18.8720	50.0000	1.0000
18.8797	63.0000	1.0000
18.9719	85.0000	1.0000
18.9732	63.0000	1.0000
18.9796	50.0000	1.0000
18.9823	63.0000	1.0000
18.9837	57.0000	1.0000
19.0076	63.0000	1.0000
19.0133	95.0000	1.0000
19.0325	95.0000	1.0000
19.0418	50.0000	1.0000
19.0939	46.0000	1.0000
19.1377	85.0000	1.0000
19.1415	57.0000	1.0000
19.1477	52.0000	1.0000
19.1724	50.0000	1.0000
19.1957	63.0000	1.0000
19.2210	86.0000	1.0000
19.2339	85.0000	1.0000
19.2611	63.0000	1.0000
19.2857	86.0000	1.0000
19.2879	85.0000	1.0000
19.3031	86.0000	1.0000
19.3045	85.0000	1.0000
19.3993	95.0000	1.0000
19.4218	52.0000	1.0000
19.4247	96.0000	1.0000
19.4308	96.0000	1.0000
19.4797	63.0000	1.0000
19.4899	85.0000	1.0000
19.5053	96.0000	1.0000
19.5245	50.0000	1.0000
19.5567	63.0000	1.0000
19.5629	63.0000	1.0000
19.5960	50.0000	1.0000
19.6196	85.0000	1.0000
19.6234	63.0000	1.0000
19.6297	86.0000	1.0000
19.6461	50.0000	1.0000
19.6688	88.0000	1.0000
19.6708	63.0000	1.0000
19.6818	50.0000	1.0000
19.7027	50.0000	1.0000
19.7101	85.0000	1.0000
19.7135	50.0000	1.0000
19.7140	96.0000	1.0000
19.7160	63.0000	1.0000
19.7513	63.0000	1.0000
19.7601	63.0000	1.0000
19.7843	50.0000	1.0000
19.8124	57.0000	1.0000
19.8262	50.0000	1.0000
19.8272	96.0000	1.0000
19.8327	88.0000	1.0000
19.8372	50.0000	1.0000
19.8600	50.0000	1.0000
19.8763	86.0000	1.0000
19.8796	57.0000	1.0000
19.9305	50.0000	1.0000
19.9480	86.0000	1.0000
19.9615	50.0000	1.0000
19.9692	86.0000	1.0000
19.9715	86.0000	1.0000
19.9779	63.0000	1.0000
19.9828	96.0000	1.0000
20.0046	86.0000	1.0000
20.0333	46.0000	1.0000
20.0489	63.0000	1.0000
20.0520	86.0000	1.0000
20.0536	57.0000	1.0000
20.0636	86.0000	1.0000
20.0649	88.0000	1.0000
20.0901	50.0000	1.0000
20.0914	46.0000	1.0000
20.0964	63.0000	1.0000
20.1032	96.0000	1.0000
20.1088	50.0000	1.0000
20.1324	63.0000	1.0000
20.1378	63.0000	1.0000
20.1380	57.0000	1.0000
20.1632	46.0000	1.0000
20.1641	88.0000	1.0000
20.2105	63.0000	1.0000
20.2457	85.0000	1.0000
20.2601	50.0000	1.0000
20.2734	50.0000	1.0000
20.2994	57.0000	1.0000
20.3096	63.0000	1.0000
20.3154	63.0000	1.0000
20.3228	50.0000	1.0000
20.3268	50.0000	1.0000
20.3290	96.0000	1.0000
20.3528	96.0000	1.0000
20.3612	63.0000	1.0000
20.3727	63.0000	1.0000
20.3760	50.0000	1.0000
20.3886	88.0000	1.0000
20.4440	63.0000	1.0000
20.4472	85.0000	1.0000
20.5212	50.0000	1.0000
20.5377	50.0000	1.0000
20.5549	96.0000	1.0000
20.5661	86.0000	1.0000
20.5801	57.0000	1.0000
20.6011	50.0000	1.0000
20.6106	86.0000	1.0000
20.6368	50.0000	1.0000
20.7598	63.0000	1.0000
20.7884	46.0000	1.0000
20.8099	86.0000	1.0000
20.8100	50.0000	1.0000
20.8550	46.0000	1.0000
20.8767	88.0000	1.0000
20.8792	85.0000	1.0000
20.8810	88.0000	1.0000
20.8864	88.0000	1.0000
20.9282	85.0000	1.0000
20.9454	50.0000	1.0000
20.9559	63.0000	1.0000
20.9879	88.0000	1.0000
20.9880	85.0000	1.0000
20.9910	63.0000	1.0000
21.0451	63.0000	4.0000
21.0465	85.0000	4.0000
21.0608	96.0000	4.0000
21.0841	63.0000	4.0000
21.0953	63.0000	4.0000
21.0978	50.0000	4.0000
21.1162	96.0000	4.0000
21.1330	88.0000	4.0000
21.1409	85.0000	4.0000
21.1722	88.0000	4.0000
21.1759	50.0000	4.0000
21.1863	63.0000	4.0000
21.1915	96.0000	4.0000
21.1925	50.0000	4.0000
21.1994	88.0000	4.0000
21.2115	50.0000	4.0000
21.2173	63.0000	4.0000
21.2407	85.0000	4.0000
21.2479	50.0000	4.0000
21.2823	85.0000	4.0000
21.2894	96.0000	4.0000
21.3189	46.0000	4.0000
21.3233	63.0000	4.0000
21.3623	46.0000	4.0000
21.3684	50.0000	4.0000
21.3789	88.0000	4.0000
21.3839	85.0000	4.0000
21.4049	50.0000	4.0000
21.4643	63.0000	4.0000
21.4661	96.0000	4.0000
21.4884	50.0000	4.0000
21.5006	57.0000	4.0000
21.5207	85.0000	4.0000
21.5207	85.0000	4.0000
21.5329	63.0000	4.0000
21.5410	63.0000	4.0000
21.5432	50.0000	4.0000
21.5485	63.0000	4.0000
21.5538	86.0000	4.0000
21.5588	88.0000	4.0000
21.5713	50.0000	4.0000
21.5962	86.0000	4.0000
21.5997	63.0000	4.0000
21.6083	86.0000	4.0000
21.6150	63.0000	4.0000
21.6279	95.0000	4.0000
21.6856	88.0000	4.0000
21.7159	63.0000	4.0000
21.7464	63.0000	4.0000
21.7591	63.0000	4.0000
21.7747	86.0000	4.0000
21.8095	63.0000	4.0000
21.8273	57.0000	4.0000
21.8577	57.0000	4.0000
21.8700	85.0000	4.0000
21.8850	88.0000	4.0000
21.8924	63.0000	4.0000
21.9084	88.0000	4.0000
21.9138	88.0000	4.0000
21.9256	88.0000	4.0000
21.9464	85.0000	4.0000
21.9567	50.0000	4.0000
21.9880	88.0000	4.0000
21.9925	85.0000	4.0000
21.9953	86.0000	4.0000
22.0165	52.0000	1.0000
22.0175	50.0000	1.0000
22.0231	85.0000	1.0000
22.0603	57.0000	1.0000
22.1003	96.0000	1.0000
22.1245	88.0000	1.0000
22.1285	96.0000	1.0000
22.1308	50.0000	1.0000
22.1493	88.0000	1.0000
22.1517	88.0000	1.0000
22.1917	50.0000	1.0000
22.2062	88.0000	1.0000
22.2185	88.0000	1.0000
22.2266	85.0000	1.0000
22.2481	85.0000	1.0000
22.2671	88.0000	1.0000
22.3151	50.0000	1.0000
22.3230	46.0000	1.0000
22.3602	52.0000	1.0000
22.3827	63.0000	1.0000
22.3920	63.0000	1.0000
22.3953	50.0000	1.0000
22.4022	88.0000	1.0000
22.4035	63.0000	1.0000
22.4042	50.0000	1.0000
22.4066	88.0000	1.0000
22.4375	96.0000	1.0000
22.4626	50.0000	1.0000
22.5005	63.0000	1.0000
22.5198	57.0000	1.0000
22.5229	96.0000	1.0000
22.5535	86.0000	1.0000
22.5546	50.0000	1.0000
22.5664	50.0000	1.0000
22.6003	63.0000	1.0000
22.6137	50.0000	1.0000
22.6294	85.0000	1.0000
22.6506	63.0000	1.0000
22.6599	50.0000	1.0000
22.7045	88.0000	1.0000
22.7195	50.0000	1.0000
22.7261	63.0000	1.0000
22.7458	50.0000	1.0000
22.7707	50.0000	1.0000
22.7742	63.0000	1.0000
22.7913	63.0000	1.0000
22.7962	63.0000	1.0000
22.8046	63.0000	1.0000
22.8195	63.0000	1.0000
22.8269	63.0000	1.0000
22.8600	63.0000	1.0000
22.8899	88.0000	1.0000
22.9068	63.0000	1.0000
22.9508	50.0000	1.0000
22.9599	50.0000	1.0000
22.9698	88.0000	1.0000
22.9824	63.0000	1.0000
22.9921	50.0000	1.0000
23.0071	63.0000	1.0000
23.0198	63.0000	1.0000
23.0981	57.0000	1.0000
23.1413	86.0000	1.0000
23.1638	50.0000	1.0000
23.1727	85.0000	1.0000
23.1727	63.0000	1.0000
23.1821	63.0000	1.0000
23.2010	95.0000	1.0000
23.2157	63.0000	1.0000
23.2198	63.0000	1.0000
23.2286	96.0000	1.0000
23.2448	63.0000	1.0000
23.2681	57.0000	1.0000
23.2861	85.0000	1.0000
23.3396	96.0000	1.0000
23.3570	63.0000	1.0000
23.3851	96.0000	1.0000
23.4196	96.0000	1.0000
23.4225	63.0000	1.0000
23.4916	85.0000	1.0000
23.5336	85.0000	1.0000
23.5477	50.0000	1.0000
23.5570	96.0000	1.0000
23.5691	63.0000	1.0000
23.5762	50.0000	1.0000
23.5918	85.0000	1.0000
23.6103	63.0000	1.0000
23.6114	96.0000	1.0000
23.7118	96.0000	1.0000
23.7187	63.0000	1.0000
23.7301	63.0000	1.0000
23.7426	86.0000	1.0000
23.7466	52.0000	1.0000
23.7543	96.0000	1.0000
23.7553	86.0000	1.0000
23.8294	86.0000	1.0000
23.8410	86.0000	1.0000
23.8879	63.0000	1.0000
23.8913	85.0000	1.0000
23.9053	85.0000	1.0000
23.9053	63.0000	1.0000
23.9087	50.0000	1.0000
23.9773	63.0000	1.0000
23.9992	50.0000	1.0000
24.0220	63.0000	1.0000
24.0507	46.0000	1.0000
24.0514	96.0000	1.0000
24.0545	46.0000	1.0000
24.0566	46.0000	1.0000
24.0809	57.0000	1.0000
24.0938	86.0000	1.0000
24.0992	86.0000	1.0000
24.1112	50.0000	1.0000
24.1215	63.0000	1.0000
24.1888	86.0000	1.0000
24.1983	57.0000	1.0000
24.2071	50.0000	1.0000
24.2139	85.0000	1.0000
24.2176	50.0000	1.0000
24.2221	95.0000	1.0000
24.2232	57.0000	1.0000
24.2592	86.0000	1.0000
24.2975	96.0000	1.0000
24.3080	50.0000	1.0000
24.3315	63.0000	1.0000
24.3332	63.0000	1.0000
24.3401	63.0000	1.0000
24.3416	50.0000	1.0000
24.3495	63.0000	1.0000
24.3523	50.0000	1.0000
24.4248	85.0000	1.0000
24.4252	50.0000	1.0000
24.4801	86.0000	1.0000
24.4841	50.0000	1.0000
24.4851	95.0000	1.0000
24.4890	50.0000	1.0000
24.5189	63.0000	1.0000
24.5457	57.0000	1.0000
24.5608	57.0000	1.0000
24.5689	50.0000	1.0000
24.5778	86.0000	1.0000
24.6138	57.0000	1.0000
24.6192	85.0000	1.0000
24.6633	85.0000	1.0000
24.7325	50.0000	1.0000
24.7526	57.0000	1.0000
24.7576	50.0000	1.0000
24.7686	86.0000	1.0000
24.8196	86.0000	1.0000
24.8466	63.0000	1.0000
24.8494	46.0000	1.0000
24.9240	50.0000	1.0000
24.9324	85.0000	1.0000
24.9543	46.0000	1.0000
24.9544	86.0000	1.0000
24.9601	46.0000	1.0000
24.9872	63.0000	1.0000
25.0294	50.0000	1.0000
25.0518	85.0000	1.0000
25.0544	63.0000	1.0000
25.0641	96.0000	1.0000
25.0867	95.0000	1.0000
25.0919	46.0000	1.0000
25.0948	63.0000	1.0000
25.0953	46.0000	1.0000
25.0976	50.0000	1.0000
25.1002	86.0000	1.0000
25.1188	95.0000	1.0000
25.1188	95.0000	1.0000
25.1201	85.0000	1.0000
25.1613	85.0000	1.0000
25.1714	95.0000	1.0000
25.1885	86.0000	1.0000
25.2054	85.0000	1.0000
25.2209	96.0000	1.0000
25.2746	63.0000	1.0000
25.2787	50.0000	1.0000
25.2821	63.0000	1.0000
25.2905	63.0000	1.0000
25.3680	63.0000	1.0000
25.3735	57.0000	1.0000
25.3997	96.0000	1.0000
25.4347	85.0000	1.0000
25.4569	63.0000	1.0000
25.4722	63.0000	1.0000
25.4773	57.0000	1.0000
25.4841	63.0000	1.0000
25.4971	63.0000	1.0000
25.5411	50.0000	1.0000
25.5669	50.0000	1.0000
25.5763	50.0000	1.0000
25.6683	86.0000	1.0000
25.6782	50.0000	1.0000
25.7503	63.0000	1.0000
25.7683	88.0000	1.0000
25.7797	57.0000	1.0000
25.7813	96.0000	1.0000
25.8199	86.0000	1.0000
25.8658	57.0000	1.0000
25.8704	50.0000	1.0000
25.9273	88.0000	1.0000
25.9584	63.0000	1.0000
25.9730	50.0000	1.0000
25.9880	96.0000	1.0000
26.0197	63.0000	1.0000
26.0528	85.0000	1.0000
26.0727	85.0000	1.0000
26.1355	50.0000	1.0000
26.2217	85.0000	1.0000
26.2287	46.0000	1.0000
26.2307	46.0000	1.0000
26.2909	50.0000	1.0000
26.3046	95.0000	1.0000
26.3348	85.0000	1.0000
26.3653	50.0000	1.0000
26.3772	96.0000	1.0000
26.4300	50.0000	1.0000
26.4779	85.0000	1.0000
26.5011	63.0000	1.0000
26.5576	50.0000	1.0000
26.5913	85.0000	1.0000
26.5948	50.0000	1.0000
26.6145	95.0000	1.0000
26.6684	95.0000	1.0000
26.6707	63.0000	1.0000
26.6922	96.0000	1.0000
26.7020	57.0000	1.0000
26.7901	85.0000	1.0000
26.8494	50.0000	1.0000
26.8816	96.0000	1.0000
26.9090	86.0000	1.0000
26.9203	50.0000	1.0000
26.9360	46.0000	1.0000
26.9673	63.0000	1.0000
27.0050	50.0000	1.0000
27.0163	88.0000	1.0000
27.0550	57.0000	1.0000
27.0571	86.0000	1.0000
27.0714	96.0000	1.0000
27.0812	88.0000	1.0000
27.0860	88.0000	1.0000
27.0940	86.0000	1.0000
27.1793	86.0000	1.0000
27.1850	85.0000	1.0000
27.2059	63.0000	1.0000
27.2073	52.0000	1.0000
27.2457	46.0000	1.0000
27.2681	50.0000	1.0000
27.2796	95.0000	1.0000
27.2821	50.0000	1.0000
27.3093	57.0000	1.0000
27.3207	46.0000	1.0000
27.3382	96.0000	1.0000
27.3460	88.0000	1.0000
27.3516	63.0000	1.0000
27.3693	96.0000	1.0000
27.3705	86.0000	1.0000
27.3763	63.0000	1.0000
27.3800	86.0000	1.0000
27.3875	50.0000	1.0000
27.4384	50.0000	1.0000
27.4571	88.0000	1.0000
27.4587	88.0000	1.0000
27.5374	96.0000	1.0000
27.5438	50.0000	1.0000
27.5628	50.0000	1.0000
27.5643	88.0000	1.0000
27.5973	57.0000	1.0000
27.6057	86.0000	1.0000
27.6621	63.0000	1.0000
27.6819	46.0000	1.0000
27.7144	88.0000	1.0000
27.7228	63.0000	1.0000
27.7380	88.0000	1.0000
27.7575	85.0000	1.0000
27.8442	57.0000	1.0000
27.8457	50.0000	1.0000
27.8590	86.0000	1.0000
27.8649	50.0000	1.0000
27.8929	50.0000	1.0000
27.9170	63.0000	1.0000
27.9524	50.0000	1.0000
27.9730	96.0000	1.0000
27.9826	88.0000	1.0000
27.9848	88.0000	1.0000
27.9867	50.0000	1.0000
28.0396	50.0000	1.0000
28.0521	57.0000	1.0000
28.0521	63.0000	1.0000
28.0581	57.0000	1.0000
28.0677	88.0000	1.0000
28.0915	85.0000	1.0000
28.1219	57.0000	1.0000
28.1359	88.0000	1.0000
28.1369	86.0000	1.0000
28.1751	88.0000	1.0000
28.1860	88.0000	1.0000
28.1986	86.0000	1.0000
28.2088	88.0000	1.0000
28.2269	50.0000	1.0000
28.2353	88.0000	1.0000
28.2372	88.0000	1.0000
28.2466	96.0000	1.0000
28.2569	63.0000	1.0000
28.3011	46.0000	1.0000
28.3022	86.0000	1.0000
28.3092	63.0000	1.0000
28.3455	50.0000	1.0000
28.3544	63.0000	1.0000
28.3583	85.0000	1.0000
28.3965	86.0000	1.0000
28.4075	46.0000	1.0000
28.4288	88.0000	1.0000
28.4536	86.0000	1.0000
28.4676	96.0000	1.0000
28.5025	86.0000	1.0000
28.5110	63.0000	1.0000
28.5237	63.0000	1.0000
28.5270	46.0000	1.0000
28.5730	85.0000	1.0000
28.5924	86.0000	1.0000
28.5930	50.0000	1.0000
28.5979	63.0000	1.0000
28.6113	50.0000	1.0000
28.6225	85.0000	1.0000
28.6458	50.0000	1.0000
28.6768	95.0000	1.0000
28.6923	63.0000	1.0000
28.6968	95.0000	1.0000
28.7004	50.0000	1.0000
28.7092	96.0000	1.0000
28.7527	88.0000	1.0000
28.7658	50.0000	1.0000
28.7751	63.0000	1.0000
28.7825	88.0000	1.0000
28.8083	95.0000	1.0000
28.8154	63.0000	1.0000
28.8248	63.0000	1.0000
28.8361	52.0000	1.0000
28.8386	96.0000	1.0000
28.8392	88.0000	1.0000
28.8633	50.0000	1.0000
28.9230	85.0000	1.0000
28.9826	50.0000	1.0000
28.9881	63.0000	1.0000
29.0450	63.0000	2.0000
29.0617	63.0000	2.0000
29.0907	63.0000	2.0000
29.1045	88.0000	2.0000
29.1344	50.0000	2.0000
29.1683	88.0000	2.0000
29.2035	63.0000	2.0000
29.2074	63.0000	2.0000
29.2766	88.0000	2.0000
29.3445	88.0000	2.0000
29.3765	96.0000	2.0000
29.3890	85.0000	2.0000
29.3903	63.0000	2.0000
29.3989	95.0000	2.0000
29.4011	88.0000	2.0000
29.4085	95.0000	2.0000
29.4409	85.0000	2.0000
29.4766	88.0000	2.0000
29.4787	46.0000	2.0000
29.5026	63.0000	2.0000
29.5070	63.0000	2.0000
29.5192	46.0000	2.0000
29.5299	63.0000	2.0000
29.5366	46.0000	2.0000
29.5596	50.0000	2.0000
29.6179	85.0000	2.0000
29.6390	63.0000	2.0000
29.6506	63.0000	2.0000
29.6650	88.0000	2.0000
29.6781	57.0000	2.0000
29.6803	95.0000	2.0000
29.7222	46.0000	2.0000
29.7253	46.0000	2.0000
29.7394	57.0000	2.0000
29.7462	50.0000	2.0000
29.7550	86.0000	2.0000
29.7937	50.0000	2.0000
29.8415	85.0000	2.0000
29.8458	57.0000	2.0000
29.8993	50.0000	2.0000
29.9037	85.0000	2.0000
29.9145	63.0000	2.0000
29.9436	50.0000	2.0000
29.9578	63.0000	2.0000
29.9763	85.0000	2.0000
29.9904	50.0000	2.0000
29.9955	96.0000	2.0000
30.0106	86.0000	1.0000
30.0145	63.0000	1.0000
30.0199	63.0000	1.0000
30.0222	50.0000	1.0000
30.0375	95.0000	1.0000
30.0469	86.0000	1.0000
30.0475	95.0000	1.0000
30.0563	50.0000	1.0000
30.0725	57.0000	1.0000
30.0779	85.0000	1.0000
30.0811	57.0000	1.0000
30.0875	63.0000	1.0000
30.1596	57.0000	1.0000
30.1623	57.0000	1.0000
30.1897	85.0000	1.0000
30.2400	57.0000	1.0000
30.2447	96.0000	1.0000
30.2529	86.0000	1.0000
30.2706	57.0000	1.0000
30.2833	46.0000	1.0000
30.3071	57.0000	1.0000
30.3933	50.0000	1.0000
30.3975	63.0000	1.0000
30.4087	50.0000	1.0000
30.4196	57.0000	1.0000
30.4438	86.0000	1.0000
30.4562	63.0000	1.0000
30.4725	86.0000	1.0000
30.5026	85.0000	1.0000
30.5056	85.0000	1.0000
30.5127	57.0000	1.0000
30.5234	57.0000	1.0000
30.5354	57.0000	1.0000
30.5577	85.0000	1.0000
30.5812	63.0000	1.0000
30.5860	85.0000	1.0000
30.6114	63.0000	1.0000
30.6850	50.0000	1.0000
30.7237	50.0000	1.0000
30.7326	63.0000	1.0000
30.7368	86.0000	1.0000
30.7384	85.0000	1.0000
30.7389	86.0000	1.0000
30.7415	50.0000	1.0000
30.7711	96.0000	1.0000
30.7723	63.0000	1.0000
30.8248	63.0000	1.0000
30.8366	63.0000	1.0000
30.8385	57.0000	1.0000
30.8817	50.0000	1.0000
30.8937	50.0000	1.0000
30.9064	85.0000	1.0000
30.9196	63.0000	1.0000
30.9213	63.0000	1.0000
30.9291	96.0000	1.0000
30.9444	46.0000	1.0000
30.9500	63.0000	1.0000
31.0001	50.0000	1.0000
31.0298	46.0000	1.0000
31.0334	50.0000	1.0000
31.0567	95.0000	1.0000
31.0567	95.0000	1.0000
31.0609	50.0000	1.0000
31.0611	63.0000	1.0000
31.0659	63.0000	1.0000
31.0666	85.0000	1.0000
31.0775	96.0000	1.0000
31.1033	63.0000	1.0000
31.1124	63.0000	1.0000
31.1125	46.0000	1.0000
31.1444	86.0000	1.0000
31.1665	50.0000	1.0000
31.1854	86.0000	1.0000
31.1863	46.0000	1.0000
31.2157	50.0000	1.0000
31.2173	63.0000	1.0000
31.2352	63.0000	1.0000
31.2443	95.0000	1.0000
31.2448	50.0000	1.0000
31.2740	63.0000	1.0000
31.2815	50.0000	1.0000
31.2955	63.0000	1.0000
31.2957	96.0000	1.0000
31.3246	57.0000	1.0000
31.3415	96.0000	1.0000
31.3551	85.0000	1.0000
31.4040	85.0000	1.0000
31.4431	96.0000	1.0000
31.4853	96.0000	1.0000
31.4854	50.0000	1.0000
31.4898	63.0000	1.0000
31.4991	50.0000	1.0000
31.5113	85.0000	1.0000
31.5156	88.0000	1.0000
31.5371	46.0000	1.0000
31.5537	86.0000	1.0000
31.5607	95.0000	1.0000
31.5689	50.0000	1.0000
31.6431	63.0000	1.0000
31.6526	85.0000	1.0000
31.6810	88.0000	1.0000
31.6834	85.0000	1.0000
31.6885	96.0000	1.0000
31.6906	95.0000	1.0000
31.7461	85.0000	1.0000
31.7512	85.0000	1.0000
31.7515	50.0000	1.0000
31.7600	63.0000	1.0000
31.7859	63.0000	1.0000
31.7964	50.0000	1.0000
31.8383	86.0000	1.0000
31.8613	96.0000	1.0000
31.8664	86.0000	1.0000
31.8844	50.0000	1.0000
31.9138	46.0000	1.0000
31.9263	85.0000	1.0000
31.9345	86.0000	1.0000
31.9346	46.0000	1.0000
31.9614	95.0000	1.0000
31.9614	95.0000	1.0000
31.9754	95.0000	1.0000
32.0057	85.0000	1.0000
32.0854	50.0000	1.0000
32.1044	63.0000	1.0000
32.1363	88.0000	1.0000
32.1877	50.0000	1.0000
32.3055	63.0000	1.0000
32.3079	57.0000	1.0000
32.3153	50.0000	1.0000
32.3210	46.0000	1.0000
32.3362	85.0000	1.0000
32.3432	57.0000	1.0000
32.3988	88.0000	1.0000
32.4271	63.0000	1.0000
32.4375	86.0000	1.0000
32.4651	57.0000	1.0000
32.4752	57.0000	1.0000
32.5070	50.0000	1.0000
32.5122	85.0000	1.0000
32.5330	50.0000	1.0000
32.5414	85.0000	1.0000
32.5574	85.0000	1.0000
32.5842	63.0000	1.0000
32.6751	57.0000	1.0000
32.6752	50.0000	1.0000
32.6872	96.0000	1.0000
32.6908	86.0000	1.0000
32.7919	63.0000	1.0000
32.7963	50.0000	1.0000
32.8240	63.0000	1.0000
32.8374	63.0000	1.0000
32.8835	63.0000	1.0000
32.8971	63.0000	1.0000
32.9069	96.0000	1.0000
32.9330	63.0000	1.0000
32.9538	85.0000	1.0000
32.9769	96.0000	1.0000
32.9890	50.0000	1.0000
33.0236	95.0000	1.0000
33.0345	86.0000	1.0000
33.0623	50.0000	1.0000
33.0799	57.0000	1.0000
33.0832	86.0000	1.0000
33.0875	63.0000	1.0000
33.0961	96.0000	1.0000
33.1308	63.0000	1.0000
33.1394	50.0000	1.0000
33.1399	63.0000	1.0000
33.1626	96.0000	1.0000
33.1626	96.0000	1.0000
33.1652	63.0000	1.0000
33.1689	46.0000	1.0000
33.1761	96.0000	1.0000
33.2068	63.0000	1.0000
33.2201	86.0000	1.0000
33.2349	96.0000	1.0000
33.2632	63.0000	1.0000
33.2737	86.0000	1.0000
33.2949	96.0000	1.0000
33.3183	50.0000	1.0000
33.3530	63.0000	1.0000
33.3570	63.0000	1.0000
33.3703	85.0000	1.0000
33.3721	86.0000	1.0000
33.3803	63.0000	1.0000
33.3909	57.0000	1.0000
33.3957	57.0000	1.0000
33.4145	95.0000	1.0000
33.4166	85.0000	1.0000
33.4202	63.0000	1.0000
33.4223	85.0000	1.0000
33.4282	63.0000	1.0000
33.4344	63.0000	1.0000
33.4615	86.0000	1.0000
33.4732	50.0000	1.0000
33.5166	50.0000	1.0000
33.5548	85.0000	1.0000
33.5577	63.0000	1.0000
33.5694	50.0000	1.0000
33.5801	86.0000	1.0000
33.5930	50.0000	1.0000
33.6000	85.0000	1.0000
33.6272	86.0000	1.0000
33.6348	96.0000	1.0000
33.6564	63.0000	1.0000
33.6726	63.0000	1.0000
33.7480	63.0000	1.0000
33.7546	50.0000	1.0000
33.7572	95.0000	1.0000
33.7661	63.0000	1.0000
33.7836	46.0000	1.0000
33.7918	86.0000	1.0000
33.8072	50.0000	1.0000
33.8173	50.0000	1.0000
33.8397	50.0000	1.0000
33.8439	85.0000	1.0000
33.8557	85.0000	1.0000
33.8821	50.0000	1.0000
33.8924	50.0000	1.0000
33.8960	50.0000	1.0000
33.9066	50.0000	1.0000
33.9516	63.0000	1.0000
33.9679	86.0000	1.0000
33.9761	63.0000	1.0000
33.9859	96.0000	1.0000
34.0222	85.0000	1.0000
34.0247	50.0000	1.0000
34.0309	63.0000	1.0000
34.0345	96.0000	1.0000
34.1041	85.0000	1.0000
34.1054	88.0000	1.0000
34.1367	85.0000	1.0000
34.1451	50.0000	1.0000
34.1704	63.0000	1.0000
34.1775	50.0000	1.0000
34.2065	85.0000	1.0000
34.2146	96.0000	1.0000
34.2811	63.0000	1.0000
34.2845	88.0000	1.0000
34.3184	96.0000	1.0000
34.3264	63.0000	1.0000
34.3397	57.0000	1.0000
34.3644	88.0000	1.0000
34.3718	50.0000	1.0000
34.3946	95.0000	1.0000
34.4042	96.0000	1.0000
34.4084	88.0000	1.0000
34.4404	96.0000	1.0000
34.4534	63.0000	1.0000
34.4563	57.0000	1.0000
34.4850	85.0000	1.0000
34.4914	85.0000	1.0000
34.5200	46.0000	1.0000
34.5445	50.0000	1.0000
34.5607	63.0000	1.0000
34.6006	63.0000	1.0000
34.6228	88.0000	1.0000
34.6538	63.0000	1.0000
34.6730	63.0000	1.0000
34.6831	86.0000	1.0000
34.6944	63.0000	1.0000
34.7232	50.0000	1.0000
34.7561	88.0000	1.0000
34.7634	88.0000	1.0000
34.8232	63.0000	1.0000
34.8398	85.0000	1.0000
34.8398	85.0000	1.0000
34.8545	85.0000	1.0000
34.8561	50.0000	1.0000
34.8618	85.0000	1.0000
34.8863	63.0000	1.0000
34.8976	85.0000	1.0000
34.9075	85.0000	1.0000
34.9106	50.0000	1.0000
34.9296	63.0000	1.0000
34.9316	85.0000	1.0000
34.9328	63.0000	1.0000
34.9342	50.0000	1.0000
34.9790	50.0000	1.0000
35.0165	86.0000	1.0000
35.0233	88.0000	1.0000
35.0542	96.0000	1.0000
35.0743	88.0000	1.0000
35.1006	63.0000	1.0000
35.1449	96.0000	1.0000
35.1634	57.0000	1.0000
35.1787	50.0000	1.0000
35.1877	63.0000	1.0000
35.1950	63.0000	1.0000
35.2137	50.0000	1.0000
35.2338	88.0000	1.0000
35.2543	46.0000	1.0000
35.2755	50.0000	1.0000
35.2848	96.0000	1.0000
35.2957	88.0000	1.0000
35.2986	50.0000	1.0000
35.3217	63.0000	1.0000
35.3540	85.0000	1.0000
35.3758	46.0000	1.0000
35.4034	50.0000	1.0000
35.4258	63.0000	1.0000
35.4373	57.0000	1.0000
35.4855	88.0000	1.0000
35.4890	57.0000	1.0000
35.4967	63.0000	1.0000
35.4970	88.0000	1.0000
35.5028	63.0000	1.0000
35.5155	57.0000	1.0000
35.5264	63.0000	1.0000
35.5308	96.0000	1.0000
35.5441	85.0000	1.0000
35.5520	96.0000	1.0000
35.5595	50.0000	1.0000
35.5757	88.0000	1.0000
35.5758	85.0000	1.0000
35.5819	50.0000	1.0000
35.6055	63.0000	1.0000
35.6141	85.0000	1.0000
35.6158	96.0000	1.0000
35.6191	63.0000	1.0000
35.6245	96.0000	1.0000
35.6336	57.0000	1.0000
35.6498	63.0000	1.0000
35.6911	63.0000	1.0000
35.6977	63.0000	1.0000
35.7047	50.0000	1.0000
35.7412	63.0000	1.0000
35.7457	63.0000	1.0000
35.7583	46.0000	1.0000
35.8195	86.0000	1.0000
35.8211	86.0000	1.0000
35.8230	50.0000	1.0000
35.8259	96.0000	1.0000
35.8330	63.0000	1.0000
35.8478	63.0000	1.0000
35.8558	85.0000	1.0000
35.8667	52.0000	1.0000
35.8942	63.0000	1.0000
[truncated: 25,905 more rows]
