# Supplementary material for: Spontaneous cortical activity is transiently poised close to criticality
Source: PLoS Comput Biol. 2017 May 24;13(5):e1005543. doi: 10.1371/journal.pcbi.1005543 (PMC5464673; doi:10.1371/journal.pcbi.1005543)
Supplement: S1 Dataset — The data include the spike timings, electrode index and state information. Details can be found in the README file. (ZIP) [file pcbi.1005543.s005.zip › monkey4_data.txt]

0.0090	57.0000	1.0000
0.0938	85.0000	1.0000
0.0999	57.0000	1.0000
0.1145	4.0000	1.0000
0.1246	95.0000	1.0000
0.1265	63.0000	1.0000
0.1288	57.0000	1.0000
0.1497	88.0000	1.0000
0.1704	4.0000	1.0000
0.1730	4.0000	1.0000
0.2030	88.0000	1.0000
0.3124	85.0000	1.0000
0.3176	4.0000	1.0000
0.3472	21.0000	1.0000
0.3482	95.0000	1.0000
0.3533	54.0000	1.0000
0.3559	21.0000	1.0000
0.3671	63.0000	1.0000
0.3947	88.0000	1.0000
0.3976	86.0000	1.0000
0.4156	54.0000	1.0000
0.4189	88.0000	1.0000
0.4208	85.0000	1.0000
0.4221	88.0000	1.0000
0.4618	57.0000	1.0000
0.4647	86.0000	1.0000
0.4745	88.0000	1.0000
0.4759	95.0000	1.0000
0.4763	88.0000	1.0000
0.5259	57.0000	1.0000
0.5289	86.0000	1.0000
0.5576	86.0000	1.0000
0.5628	54.0000	1.0000
0.5650	95.0000	1.0000
0.5778	85.0000	1.0000
0.5853	86.0000	1.0000
0.5900	86.0000	1.0000
0.6078	95.0000	1.0000
0.6112	88.0000	1.0000
0.6196	85.0000	1.0000
0.6297	57.0000	1.0000
0.6346	88.0000	1.0000
0.6497	96.0000	1.0000
0.6975	57.0000	1.0000
0.7176	57.0000	1.0000
0.7211	4.0000	1.0000
0.7256	95.0000	1.0000
0.7884	4.0000	1.0000
0.8499	54.0000	1.0000
0.8884	4.0000	1.0000
0.9320	54.0000	1.0000
0.9449	86.0000	1.0000
0.9468	85.0000	1.0000
0.9704	57.0000	1.0000
0.9878	85.0000	1.0000
1.0388	86.0000	1.0000
1.0431	95.0000	1.0000
1.1768	57.0000	1.0000
1.2424	54.0000	1.0000
1.2455	4.0000	1.0000
1.2581	63.0000	1.0000
1.2708	88.0000	1.0000
1.2900	21.0000	1.0000
1.2943	57.0000	1.0000
1.2945	86.0000	1.0000
1.2980	63.0000	1.0000
1.3116	63.0000	1.0000
1.3213	63.0000	1.0000
1.3222	86.0000	1.0000
1.3239	86.0000	1.0000
1.3266	86.0000	1.0000
1.3271	85.0000	1.0000
1.3655	88.0000	1.0000
1.3699	4.0000	1.0000
1.3893	86.0000	1.0000
1.3997	86.0000	1.0000
1.4019	4.0000	1.0000
1.4322	54.0000	1.0000
1.4349	85.0000	1.0000
1.4364	54.0000	1.0000
1.5004	57.0000	1.0000
1.5096	4.0000	1.0000
1.5182	54.0000	1.0000
1.5236	4.0000	1.0000
1.5403	86.0000	1.0000
1.5409	54.0000	1.0000
1.5458	86.0000	1.0000
1.6701	54.0000	1.0000
1.6863	88.0000	1.0000
1.7409	57.0000	1.0000
1.8546	85.0000	1.0000
1.8567	57.0000	1.0000
1.8679	86.0000	1.0000
1.8863	54.0000	1.0000
1.8867	63.0000	1.0000
1.8905	86.0000	1.0000
1.9002	54.0000	1.0000
1.9244	85.0000	1.0000
1.9307	63.0000	1.0000
1.9453	85.0000	1.0000
1.9515	88.0000	1.0000
1.9639	54.0000	1.0000
1.9809	85.0000	1.0000
1.9890	54.0000	1.0000
1.9903	86.0000	1.0000
1.9969	63.0000	1.0000
2.0270	86.0000	1.0000
2.0696	88.0000	1.0000
2.0701	63.0000	1.0000
2.1801	57.0000	1.0000
2.1959	86.0000	1.0000
2.2291	86.0000	1.0000
2.2708	54.0000	1.0000
2.3023	21.0000	1.0000
2.3203	54.0000	1.0000
2.3355	95.0000	1.0000
2.3851	4.0000	1.0000
2.3859	88.0000	1.0000
2.3971	57.0000	1.0000
2.4371	54.0000	1.0000
2.4492	88.0000	1.0000
2.4534	4.0000	1.0000
2.4614	57.0000	1.0000
2.4787	88.0000	1.0000
2.5011	85.0000	1.0000
2.5020	86.0000	1.0000
2.5060	86.0000	1.0000
2.5152	54.0000	1.0000
2.5317	85.0000	1.0000
2.5410	95.0000	1.0000
2.5578	57.0000	1.0000
2.5729	57.0000	1.0000
2.5763	57.0000	1.0000
2.5911	57.0000	1.0000
2.6207	54.0000	1.0000
2.6545	57.0000	1.0000
2.6552	21.0000	1.0000
2.6860	57.0000	1.0000
2.6975	86.0000	1.0000
2.7039	85.0000	1.0000
2.7073	63.0000	1.0000
2.7225	86.0000	1.0000
2.7639	86.0000	1.0000
2.7691	4.0000	1.0000
2.7870	63.0000	1.0000
2.7877	88.0000	1.0000
2.7880	86.0000	1.0000
2.8010	57.0000	1.0000
2.8189	88.0000	1.0000
2.8356	57.0000	1.0000
2.8397	86.0000	1.0000
2.8419	86.0000	1.0000
2.8653	4.0000	1.0000
2.8730	57.0000	1.0000
2.8739	86.0000	1.0000
2.8782	4.0000	1.0000
2.9735	63.0000	1.0000
2.9914	86.0000	1.0000
3.0660	86.0000	1.0000
3.0899	86.0000	1.0000
3.1032	63.0000	1.0000
3.1268	88.0000	1.0000
3.2138	63.0000	1.0000
3.2578	95.0000	1.0000
3.2866	4.0000	1.0000
3.3087	21.0000	1.0000
3.3327	88.0000	1.0000
3.3558	86.0000	1.0000
3.3817	57.0000	1.0000
3.4183	95.0000	1.0000
3.4200	86.0000	1.0000
3.4440	57.0000	1.0000
3.4482	57.0000	1.0000
3.4765	57.0000	1.0000
3.5122	86.0000	1.0000
3.5584	57.0000	1.0000
3.5959	85.0000	1.0000
3.5967	54.0000	1.0000
3.6617	57.0000	1.0000
3.6617	85.0000	1.0000
3.6687	57.0000	1.0000
3.6948	63.0000	1.0000
3.6956	57.0000	1.0000
3.7503	57.0000	1.0000
3.7783	63.0000	1.0000
3.8050	85.0000	1.0000
3.8109	63.0000	1.0000
3.8211	85.0000	1.0000
3.8576	4.0000	1.0000
3.8755	63.0000	1.0000
3.8960	85.0000	1.0000
3.9100	88.0000	1.0000
3.9145	85.0000	1.0000
3.9517	57.0000	1.0000
3.9536	4.0000	1.0000
3.9606	57.0000	1.0000
3.9615	88.0000	1.0000
3.9671	85.0000	1.0000
3.9768	54.0000	1.0000
3.9789	21.0000	1.0000
3.9872	88.0000	1.0000
4.0163	57.0000	1.0000
4.0207	4.0000	1.0000
4.0212	88.0000	1.0000
4.0238	88.0000	1.0000
4.0313	88.0000	1.0000
4.0365	57.0000	1.0000
4.0589	88.0000	1.0000
4.0885	88.0000	1.0000
4.0981	63.0000	1.0000
4.1115	4.0000	1.0000
4.1190	85.0000	1.0000
4.1610	57.0000	1.0000
4.1695	88.0000	1.0000
4.1750	95.0000	1.0000
4.1842	57.0000	1.0000
4.2062	86.0000	1.0000
4.2112	86.0000	1.0000
4.2265	86.0000	1.0000
4.2502	57.0000	1.0000
4.2661	63.0000	1.0000
4.2746	63.0000	1.0000
4.2797	88.0000	1.0000
4.2875	85.0000	1.0000
4.2876	88.0000	1.0000
4.3081	57.0000	1.0000
4.3339	54.0000	1.0000
4.3591	57.0000	1.0000
4.3781	88.0000	1.0000
4.4132	54.0000	1.0000
4.4154	63.0000	1.0000
4.4272	57.0000	1.0000
4.4397	85.0000	1.0000
4.4431	54.0000	1.0000
4.5025	4.0000	1.0000
4.5289	4.0000	1.0000
4.5599	88.0000	1.0000
4.5822	4.0000	1.0000
4.5826	96.0000	1.0000
4.5832	57.0000	1.0000
4.5982	63.0000	1.0000
4.6260	95.0000	1.0000
4.6386	86.0000	1.0000
4.7081	86.0000	1.0000
4.7199	57.0000	1.0000
4.7547	57.0000	1.0000
4.8000	85.0000	1.0000
4.8012	95.0000	1.0000
4.8115	4.0000	1.0000
4.8167	88.0000	1.0000
4.8229	57.0000	1.0000
4.8376	86.0000	1.0000
4.8601	4.0000	1.0000
4.8679	85.0000	1.0000
4.8725	4.0000	1.0000
4.8861	4.0000	1.0000
4.8950	63.0000	1.0000
4.9481	63.0000	1.0000
4.9914	86.0000	1.0000
5.0369	85.0000	1.0000
5.0625	4.0000	1.0000
5.0735	85.0000	1.0000
5.0824	57.0000	1.0000
5.0922	57.0000	1.0000
5.1015	85.0000	1.0000
5.1190	86.0000	1.0000
5.1201	21.0000	1.0000
5.1237	86.0000	1.0000
5.1508	63.0000	1.0000
5.1593	95.0000	1.0000
5.1649	85.0000	1.0000
5.1947	4.0000	1.0000
5.2381	63.0000	1.0000
5.2447	57.0000	1.0000
5.2625	57.0000	1.0000
5.2802	57.0000	1.0000
5.2870	57.0000	1.0000
5.3108	54.0000	1.0000
5.3262	57.0000	1.0000
5.3756	4.0000	1.0000
5.3942	86.0000	1.0000
5.3992	4.0000	1.0000
5.4053	88.0000	1.0000
5.4276	4.0000	1.0000
5.4341	88.0000	1.0000
5.4589	86.0000	1.0000
5.4619	86.0000	1.0000
5.4748	54.0000	1.0000
5.5183	63.0000	1.0000
5.5519	88.0000	1.0000
5.5789	88.0000	1.0000
5.5944	21.0000	1.0000
5.6362	63.0000	1.0000
5.6424	88.0000	1.0000
5.6438	86.0000	1.0000
5.6760	63.0000	1.0000
5.6995	54.0000	1.0000
5.7238	63.0000	1.0000
5.7454	21.0000	1.0000
5.7641	63.0000	1.0000
5.7719	86.0000	1.0000
5.7804	21.0000	1.0000
5.7859	63.0000	1.0000
5.7976	57.0000	1.0000
5.8234	88.0000	1.0000
5.8554	57.0000	1.0000
5.8621	57.0000	1.0000
5.8875	63.0000	1.0000
5.8916	63.0000	1.0000
5.9003	57.0000	1.0000
5.9168	85.0000	1.0000
5.9344	86.0000	1.0000
5.9437	21.0000	1.0000
5.9505	85.0000	1.0000
5.9859	63.0000	1.0000
5.9945	86.0000	1.0000
5.9977	86.0000	1.0000
5.9995	86.0000	1.0000
6.0071	85.0000	1.0000
6.0271	63.0000	1.0000
6.0471	54.0000	1.0000
6.0575	63.0000	1.0000
6.0807	85.0000	1.0000
6.1239	4.0000	1.0000
6.1257	57.0000	1.0000
6.1332	57.0000	1.0000
6.2491	88.0000	1.0000
6.2528	88.0000	1.0000
6.2828	88.0000	1.0000
6.3189	95.0000	1.0000
6.3394	57.0000	1.0000
6.3677	57.0000	1.0000
6.3711	57.0000	1.0000
6.3808	88.0000	1.0000
6.3844	85.0000	1.0000
6.4016	54.0000	1.0000
6.4156	86.0000	1.0000
6.4160	88.0000	1.0000
6.4371	4.0000	1.0000
6.4397	63.0000	1.0000
6.4684	54.0000	1.0000
6.5581	4.0000	1.0000
6.5801	96.0000	1.0000
6.5924	85.0000	1.0000
6.6237	21.0000	1.0000
6.6826	63.0000	1.0000
6.6875	57.0000	1.0000
6.7210	54.0000	1.0000
6.7241	57.0000	1.0000
6.7389	85.0000	1.0000
6.7598	86.0000	1.0000
6.7606	4.0000	1.0000
6.7647	88.0000	1.0000
6.7944	57.0000	1.0000
6.8156	57.0000	1.0000
6.8176	63.0000	1.0000
6.8424	4.0000	1.0000
6.8497	57.0000	1.0000
6.8526	57.0000	1.0000
6.8684	57.0000	1.0000
6.8920	57.0000	1.0000
6.9043	57.0000	1.0000
6.9345	86.0000	1.0000
6.9411	95.0000	1.0000
6.9438	63.0000	1.0000
6.9449	85.0000	1.0000
6.9676	57.0000	1.0000
6.9750	57.0000	1.0000
6.9812	95.0000	1.0000
6.9998	57.0000	1.0000
7.0287	85.0000	1.0000
7.0495	85.0000	1.0000
7.0876	57.0000	1.0000
7.1175	57.0000	1.0000
7.1208	63.0000	1.0000
7.1309	85.0000	1.0000
7.1333	86.0000	1.0000
7.1585	63.0000	1.0000
7.1600	86.0000	1.0000
7.1630	4.0000	1.0000
7.2380	86.0000	1.0000
7.2585	63.0000	1.0000
7.3075	57.0000	1.0000
7.3198	57.0000	1.0000
7.3237	57.0000	1.0000
7.3442	88.0000	1.0000
7.3599	4.0000	1.0000
7.3870	57.0000	1.0000
7.4057	54.0000	1.0000
7.4112	86.0000	1.0000
7.4229	57.0000	1.0000
7.4300	86.0000	1.0000
7.4372	57.0000	1.0000
7.4451	85.0000	1.0000
7.4467	95.0000	1.0000
7.4472	86.0000	1.0000
7.4570	57.0000	1.0000
7.4680	4.0000	1.0000
7.4906	54.0000	1.0000
7.5049	54.0000	1.0000
7.5435	63.0000	1.0000
7.5471	88.0000	1.0000
7.5504	57.0000	1.0000
7.5602	57.0000	1.0000
7.5802	54.0000	1.0000
7.5815	63.0000	1.0000
7.6059	63.0000	1.0000
7.6769	57.0000	1.0000
7.7040	4.0000	1.0000
7.7390	63.0000	1.0000
7.7416	85.0000	1.0000
7.7496	86.0000	1.0000
7.7853	63.0000	1.0000
7.7907	57.0000	1.0000
7.7959	85.0000	1.0000
7.8294	86.0000	1.0000
7.8486	88.0000	1.0000
7.8554	63.0000	1.0000
7.8709	63.0000	1.0000
7.8807	57.0000	1.0000
7.9044	95.0000	1.0000
7.9049	57.0000	1.0000
7.9417	54.0000	1.0000
7.9592	88.0000	1.0000
7.9712	57.0000	1.0000
7.9800	54.0000	1.0000
7.9889	95.0000	1.0000
7.9937	86.0000	1.0000
8.0210	57.0000	1.0000
8.0594	63.0000	1.0000
8.0634	57.0000	1.0000
8.0737	88.0000	1.0000
8.0815	88.0000	1.0000
8.1074	21.0000	1.0000
8.1081	57.0000	1.0000
8.1239	86.0000	1.0000
8.1411	21.0000	1.0000
8.1666	54.0000	1.0000
8.2612	57.0000	1.0000
8.2969	63.0000	1.0000
8.3427	86.0000	1.0000
8.3792	63.0000	1.0000
8.3940	88.0000	1.0000
8.4329	86.0000	1.0000
8.4448	86.0000	1.0000
8.4715	4.0000	1.0000
8.4822	88.0000	1.0000
8.4837	21.0000	1.0000
8.5018	21.0000	1.0000
8.5020	54.0000	1.0000
8.5637	85.0000	1.0000
8.5886	85.0000	1.0000
8.6024	57.0000	1.0000
8.6190	54.0000	1.0000
8.6199	63.0000	1.0000
8.6331	86.0000	1.0000
8.6418	63.0000	1.0000
8.6453	57.0000	1.0000
8.6539	85.0000	1.0000
8.6572	57.0000	1.0000
8.6824	86.0000	1.0000
8.7213	54.0000	1.0000
8.7606	57.0000	1.0000
8.7698	63.0000	1.0000
8.7743	57.0000	1.0000
8.7873	57.0000	1.0000
8.7915	54.0000	1.0000
8.7985	85.0000	1.0000
8.8177	63.0000	1.0000
8.8202	85.0000	1.0000
8.8220	21.0000	1.0000
8.8342	85.0000	1.0000
8.8637	63.0000	1.0000
8.8702	63.0000	1.0000
8.8712	96.0000	1.0000
8.9006	85.0000	1.0000
9.0463	95.0000	1.0000
9.0624	57.0000	1.0000
9.0715	57.0000	1.0000
9.0795	86.0000	1.0000
9.0847	57.0000	1.0000
9.1035	4.0000	1.0000
9.2053	54.0000	1.0000
9.2149	4.0000	1.0000
9.2252	85.0000	1.0000
9.2451	85.0000	1.0000
9.2502	57.0000	1.0000
9.2579	86.0000	1.0000
9.2600	63.0000	1.0000
9.2897	4.0000	1.0000
9.3391	57.0000	1.0000
9.3422	63.0000	1.0000
9.3489	57.0000	1.0000
9.3571	86.0000	1.0000
9.3586	4.0000	1.0000
9.3987	57.0000	1.0000
9.4184	54.0000	1.0000
9.4188	63.0000	1.0000
9.4199	95.0000	1.0000
9.4639	57.0000	1.0000
9.4826	54.0000	1.0000
9.5165	57.0000	1.0000
9.5234	57.0000	1.0000
9.5434	57.0000	1.0000
9.5566	63.0000	1.0000
9.5579	54.0000	1.0000
9.5776	85.0000	1.0000
9.6027	21.0000	1.0000
9.6524	57.0000	1.0000
9.6653	21.0000	1.0000
9.6824	57.0000	1.0000
9.7173	57.0000	1.0000
9.7239	54.0000	1.0000
9.7264	4.0000	1.0000
9.7511	54.0000	1.0000
9.7541	63.0000	1.0000
9.7605	86.0000	1.0000
9.7636	86.0000	1.0000
9.7676	86.0000	1.0000
9.7916	57.0000	1.0000
9.7997	85.0000	1.0000
9.8671	57.0000	1.0000
9.8998	86.0000	1.0000
9.9569	57.0000	1.0000
10.0530	4.0000	1.0000
10.1790	57.0000	1.0000
10.1904	4.0000	1.0000
10.2129	85.0000	1.0000
10.2664	63.0000	1.0000
10.3433	21.0000	1.0000
10.3722	21.0000	1.0000
10.3813	88.0000	1.0000
10.3865	86.0000	1.0000
10.3870	21.0000	1.0000
10.4199	63.0000	1.0000
10.4373	4.0000	1.0000
10.4390	57.0000	1.0000
10.4455	86.0000	1.0000
10.4593	85.0000	1.0000
10.4673	86.0000	1.0000
10.4751	86.0000	1.0000
10.4931	88.0000	1.0000
10.5009	4.0000	1.0000
10.5029	57.0000	1.0000
10.5106	57.0000	1.0000
10.5343	57.0000	1.0000
10.6506	86.0000	1.0000
10.6597	86.0000	1.0000
10.7060	57.0000	1.0000
10.7091	54.0000	1.0000
10.7128	57.0000	1.0000
10.7187	57.0000	1.0000
10.7234	57.0000	1.0000
10.7310	57.0000	1.0000
10.7333	86.0000	1.0000
10.7358	86.0000	1.0000
10.7433	54.0000	1.0000
10.7555	63.0000	1.0000
10.7569	86.0000	1.0000
10.7609	86.0000	1.0000
10.7940	63.0000	1.0000
10.8148	54.0000	1.0000
10.8206	86.0000	1.0000
10.8262	86.0000	1.0000
10.8834	88.0000	1.0000
10.8939	88.0000	1.0000
10.8994	86.0000	1.0000
10.9028	4.0000	1.0000
10.9283	57.0000	1.0000
10.9324	95.0000	1.0000
10.9353	95.0000	1.0000
10.9729	86.0000	1.0000
10.9771	86.0000	1.0000
10.9935	57.0000	1.0000
11.0433	4.0000	1.0000
11.0531	21.0000	1.0000
11.0651	88.0000	1.0000
11.0979	57.0000	1.0000
11.1277	63.0000	1.0000
11.1570	86.0000	1.0000
11.1573	85.0000	1.0000
11.1635	54.0000	1.0000
11.2113	4.0000	1.0000
11.2421	57.0000	1.0000
11.2512	4.0000	1.0000
11.2565	86.0000	1.0000
11.2664	57.0000	1.0000
11.2886	86.0000	1.0000
11.3005	88.0000	1.0000
11.3121	86.0000	1.0000
11.3140	86.0000	1.0000
11.3392	63.0000	1.0000
11.3524	4.0000	1.0000
11.3633	86.0000	1.0000
11.3657	86.0000	1.0000
11.3713	86.0000	1.0000
11.3909	86.0000	1.0000
11.3957	86.0000	1.0000
11.4385	57.0000	1.0000
11.4580	63.0000	1.0000
11.4636	86.0000	1.0000
11.4668	57.0000	1.0000
11.4830	86.0000	1.0000
11.4971	86.0000	1.0000
11.4972	4.0000	1.0000
11.4998	57.0000	1.0000
11.5866	86.0000	1.0000
11.6049	57.0000	1.0000
11.6061	86.0000	1.0000
11.6097	4.0000	1.0000
11.6104	86.0000	1.0000
11.6334	86.0000	1.0000
11.6637	57.0000	1.0000
11.6891	86.0000	1.0000
11.7045	4.0000	1.0000
11.7358	54.0000	1.0000
11.7621	57.0000	1.0000
11.7804	96.0000	1.0000
11.8083	4.0000	1.0000
11.8181	57.0000	1.0000
11.8238	57.0000	1.0000
11.8263	4.0000	1.0000
11.8277	63.0000	1.0000
11.8345	57.0000	1.0000
11.8391	86.0000	1.0000
11.8429	86.0000	1.0000
11.8521	86.0000	1.0000
11.8586	86.0000	1.0000
11.8801	86.0000	1.0000
11.9008	88.0000	1.0000
11.9151	63.0000	1.0000
11.9227	57.0000	1.0000
11.9939	95.0000	1.0000
12.0052	88.0000	1.0000
12.0058	85.0000	1.0000
12.0168	85.0000	1.0000
12.0290	4.0000	1.0000
12.0567	63.0000	1.0000
12.0929	86.0000	1.0000
12.1129	57.0000	1.0000
12.1422	86.0000	1.0000
12.1453	86.0000	1.0000
12.1575	4.0000	1.0000
12.2084	63.0000	1.0000
12.2135	88.0000	1.0000
12.2341	88.0000	1.0000
12.2576	96.0000	1.0000
12.2654	88.0000	1.0000
12.2794	57.0000	1.0000
12.2839	63.0000	1.0000
12.2873	85.0000	1.0000
12.3057	57.0000	1.0000
12.3225	88.0000	1.0000
12.3419	88.0000	1.0000
12.3547	86.0000	1.0000
12.4073	4.0000	1.0000
12.4272	95.0000	1.0000
12.4405	4.0000	1.0000
12.4500	88.0000	1.0000
12.4547	54.0000	1.0000
12.4657	88.0000	1.0000
12.4961	63.0000	1.0000
12.4985	63.0000	1.0000
12.4998	86.0000	1.0000
12.5053	88.0000	1.0000
12.5078	54.0000	1.0000
12.5120	85.0000	1.0000
12.5185	63.0000	1.0000
12.5461	86.0000	1.0000
12.5479	86.0000	1.0000
12.5900	54.0000	1.0000
12.6027	88.0000	1.0000
12.6127	63.0000	1.0000
12.6179	63.0000	1.0000
12.6421	63.0000	1.0000
12.7244	54.0000	1.0000
12.7343	95.0000	1.0000
12.7365	63.0000	1.0000
12.7369	85.0000	1.0000
12.7559	4.0000	1.0000
12.8270	57.0000	1.0000
12.8318	4.0000	1.0000
12.8350	95.0000	1.0000
12.8365	57.0000	1.0000
12.8470	57.0000	1.0000
12.8524	63.0000	1.0000
12.8549	88.0000	1.0000
12.8896	4.0000	1.0000
12.8984	57.0000	1.0000
12.9148	57.0000	1.0000
12.9246	57.0000	1.0000
12.9261	88.0000	1.0000
12.9457	57.0000	1.0000
12.9515	63.0000	1.0000
12.9552	86.0000	1.0000
13.0011	86.0000	1.0000
13.0040	57.0000	1.0000
13.0073	57.0000	1.0000
13.0310	88.0000	1.0000
13.0467	57.0000	1.0000
13.0697	4.0000	1.0000
13.0812	95.0000	1.0000
13.0946	85.0000	1.0000
13.0993	88.0000	1.0000
13.1155	86.0000	1.0000
13.1216	86.0000	1.0000
13.1342	54.0000	1.0000
13.1342	88.0000	1.0000
13.1513	21.0000	1.0000
13.1827	4.0000	1.0000
13.1942	57.0000	1.0000
13.2402	63.0000	1.0000
13.2646	57.0000	1.0000
13.2691	88.0000	1.0000
13.2695	86.0000	1.0000
13.2947	57.0000	1.0000
13.3381	63.0000	1.0000
13.3445	57.0000	1.0000
13.3474	57.0000	1.0000
13.3553	4.0000	1.0000
13.3564	95.0000	1.0000
13.3630	63.0000	1.0000
13.3839	95.0000	1.0000
13.3902	4.0000	1.0000
13.4586	86.0000	1.0000
13.4654	4.0000	1.0000
13.5476	57.0000	1.0000
13.5497	57.0000	1.0000
13.5623	21.0000	1.0000
13.6221	21.0000	1.0000
13.6227	4.0000	1.0000
13.6299	88.0000	1.0000
13.6336	21.0000	1.0000
13.6357	86.0000	1.0000
13.6524	85.0000	1.0000
13.6540	88.0000	1.0000
13.7667	95.0000	1.0000
13.7689	85.0000	1.0000
13.7907	57.0000	1.0000
13.8160	4.0000	1.0000
13.8226	54.0000	1.0000
13.8366	21.0000	1.0000
13.8465	86.0000	1.0000
13.8530	86.0000	1.0000
13.8693	63.0000	1.0000
13.8844	4.0000	1.0000
13.8994	86.0000	1.0000
13.9013	4.0000	1.0000
13.9130	86.0000	1.0000
13.9278	85.0000	1.0000
13.9284	57.0000	1.0000
13.9334	57.0000	1.0000
13.9461	4.0000	1.0000
13.9779	54.0000	1.0000
13.9938	57.0000	1.0000
14.0039	54.0000	1.0000
14.0077	88.0000	1.0000
14.0475	86.0000	1.0000
14.0610	86.0000	1.0000
14.0688	86.0000	1.0000
14.0706	86.0000	1.0000
14.0757	4.0000	1.0000
14.0892	86.0000	1.0000
14.1268	85.0000	1.0000
14.1290	86.0000	1.0000
14.1617	86.0000	1.0000
14.1679	57.0000	1.0000
14.1832	86.0000	1.0000
14.1950	54.0000	1.0000
14.2028	85.0000	1.0000
14.2525	95.0000	1.0000
14.2768	4.0000	1.0000
14.3088	57.0000	1.0000
14.3112	57.0000	1.0000
14.3131	86.0000	1.0000
14.3517	85.0000	1.0000
14.3678	95.0000	1.0000
14.4316	88.0000	1.0000
14.5053	54.0000	1.0000
14.5213	86.0000	1.0000
14.5230	86.0000	1.0000
14.5314	57.0000	1.0000
14.6487	4.0000	1.0000
14.6613	54.0000	1.0000
14.6646	54.0000	1.0000
14.6671	85.0000	1.0000
14.6832	95.0000	1.0000
14.7070	57.0000	1.0000
14.7743	57.0000	1.0000
14.8084	4.0000	1.0000
14.8285	4.0000	1.0000
14.9463	54.0000	1.0000
14.9570	57.0000	1.0000
14.9779	57.0000	1.0000
15.0004	57.0000	1.0000
15.0087	85.0000	1.0000
15.0178	4.0000	1.0000
15.0197	57.0000	1.0000
15.0257	86.0000	1.0000
15.0511	57.0000	1.0000
15.0530	57.0000	1.0000
15.0693	57.0000	1.0000
15.0727	57.0000	1.0000
15.0920	57.0000	1.0000
15.0964	57.0000	1.0000
15.0974	4.0000	1.0000
15.1118	57.0000	1.0000
15.1135	54.0000	1.0000
15.1705	86.0000	1.0000
15.1721	86.0000	1.0000
15.2021	95.0000	1.0000
15.2332	21.0000	1.0000
15.2762	54.0000	1.0000
15.2794	88.0000	1.0000
15.2969	4.0000	1.0000
15.3006	57.0000	1.0000
15.3009	88.0000	1.0000
15.3075	95.0000	1.0000
15.3213	86.0000	1.0000
15.3249	57.0000	1.0000
15.3337	57.0000	1.0000
15.3412	54.0000	1.0000
15.3524	4.0000	1.0000
15.3631	63.0000	1.0000
15.3738	88.0000	1.0000
15.3745	85.0000	1.0000
15.3746	63.0000	1.0000
15.3911	88.0000	1.0000
15.4037	63.0000	1.0000
15.4120	86.0000	1.0000
15.4172	57.0000	1.0000
15.4219	57.0000	1.0000
15.4840	57.0000	1.0000
15.4914	63.0000	1.0000
15.5147	4.0000	1.0000
15.5976	57.0000	1.0000
15.5995	95.0000	1.0000
15.6529	54.0000	1.0000
15.6652	54.0000	1.0000
15.6688	57.0000	1.0000
15.6792	57.0000	1.0000
15.6849	88.0000	1.0000
15.7092	57.0000	1.0000
15.7149	57.0000	1.0000
15.7470	86.0000	1.0000
15.7744	54.0000	1.0000
15.7966	63.0000	1.0000
15.8197	63.0000	1.0000
15.8278	85.0000	1.0000
15.8295	4.0000	1.0000
15.8400	4.0000	1.0000
15.8555	4.0000	1.0000
15.8747	88.0000	1.0000
15.8828	63.0000	1.0000
15.8858	85.0000	1.0000
15.8875	63.0000	1.0000
15.9038	63.0000	1.0000
15.9058	88.0000	1.0000
15.9083	88.0000	1.0000
15.9144	57.0000	1.0000
15.9177	88.0000	1.0000
15.9313	57.0000	1.0000
15.9357	57.0000	1.0000
15.9391	86.0000	1.0000
15.9703	63.0000	1.0000
15.9712	4.0000	1.0000
16.0189	63.0000	1.0000
16.0548	88.0000	1.0000
16.0606	4.0000	1.0000
16.0659	57.0000	1.0000
16.0805	4.0000	1.0000
16.0957	63.0000	1.0000
16.1032	96.0000	1.0000
16.1344	57.0000	1.0000
16.1351	88.0000	1.0000
16.1678	86.0000	1.0000
16.1825	57.0000	1.0000
16.2214	86.0000	1.0000
16.2272	86.0000	1.0000
16.2572	88.0000	1.0000
16.2615	57.0000	1.0000
16.2659	54.0000	1.0000
16.3167	57.0000	1.0000
16.3250	57.0000	1.0000
16.3259	86.0000	1.0000
16.3268	57.0000	1.0000
16.3338	86.0000	1.0000
16.3652	4.0000	1.0000
16.3654	88.0000	1.0000
16.3967	95.0000	1.0000
16.4024	85.0000	1.0000
16.4166	96.0000	1.0000
16.4716	85.0000	1.0000
16.4925	88.0000	1.0000
16.4967	88.0000	1.0000
16.5037	4.0000	1.0000
16.5060	86.0000	1.0000
16.5274	4.0000	1.0000
16.5570	4.0000	1.0000
16.5672	57.0000	1.0000
16.5689	57.0000	1.0000
16.6087	86.0000	1.0000
16.6614	85.0000	1.0000
16.6661	96.0000	1.0000
16.6908	57.0000	1.0000
16.6925	63.0000	1.0000
16.7013	57.0000	1.0000
16.7420	57.0000	1.0000
16.7648	57.0000	1.0000
16.7689	57.0000	1.0000
16.7803	85.0000	1.0000
16.7903	57.0000	1.0000
16.8015	4.0000	1.0000
16.8284	88.0000	1.0000
16.8394	86.0000	1.0000
16.8554	88.0000	1.0000
16.8742	4.0000	1.0000
16.8802	57.0000	1.0000
16.9019	86.0000	1.0000
16.9277	57.0000	1.0000
17.0136	57.0000	1.0000
17.0156	63.0000	1.0000
17.0249	57.0000	1.0000
17.0353	54.0000	1.0000
17.0645	86.0000	1.0000
17.0675	86.0000	1.0000
17.0889	57.0000	1.0000
17.0953	96.0000	1.0000
17.1043	54.0000	1.0000
17.1070	4.0000	1.0000
17.1088	54.0000	1.0000
17.1091	88.0000	1.0000
17.1165	4.0000	1.0000
17.1433	54.0000	1.0000
17.1642	88.0000	1.0000
17.1977	4.0000	1.0000
17.2480	63.0000	1.0000
17.2738	85.0000	1.0000
17.3054	85.0000	1.0000
17.3249	95.0000	1.0000
17.3857	21.0000	1.0000
17.4301	57.0000	1.0000
17.4353	54.0000	1.0000
17.4465	86.0000	1.0000
17.4920	21.0000	1.0000
17.5076	54.0000	1.0000
17.5102	57.0000	1.0000
17.5139	95.0000	1.0000
17.5262	63.0000	1.0000
17.5363	4.0000	1.0000
17.5552	85.0000	1.0000
17.5688	63.0000	1.0000
17.5886	57.0000	1.0000
17.6258	21.0000	1.0000
17.6278	86.0000	1.0000
17.6316	86.0000	1.0000
17.6444	86.0000	1.0000
17.6665	57.0000	1.0000
17.7031	57.0000	1.0000
17.7365	88.0000	1.0000
17.8172	4.0000	1.0000
17.8451	88.0000	1.0000
17.8603	88.0000	1.0000
17.8724	57.0000	1.0000
17.8830	57.0000	1.0000
17.9263	88.0000	1.0000
17.9291	57.0000	1.0000
17.9387	63.0000	1.0000
17.9407	4.0000	1.0000
17.9436	88.0000	1.0000
17.9605	86.0000	1.0000
17.9645	4.0000	1.0000
17.9830	4.0000	1.0000
18.0085	57.0000	1.0000
18.0424	96.0000	1.0000
18.0440	54.0000	1.0000
18.0665	63.0000	1.0000
18.0775	63.0000	1.0000
18.0986	54.0000	1.0000
18.1356	63.0000	1.0000
18.1420	63.0000	1.0000
18.1516	96.0000	1.0000
18.1536	4.0000	1.0000
18.1620	88.0000	1.0000
18.1639	63.0000	1.0000
18.1939	63.0000	1.0000
18.2396	85.0000	1.0000
18.2667	4.0000	1.0000
18.3160	4.0000	1.0000
18.3178	54.0000	1.0000
18.3389	88.0000	1.0000
18.3406	95.0000	1.0000
18.3438	88.0000	1.0000
18.3461	4.0000	1.0000
18.3609	54.0000	1.0000
18.3871	54.0000	1.0000
18.4288	4.0000	1.0000
18.4567	54.0000	1.0000
18.4692	54.0000	1.0000
18.4773	54.0000	1.0000
18.4969	85.0000	1.0000
18.4988	57.0000	1.0000
18.5078	86.0000	1.0000
18.5080	88.0000	1.0000
18.5551	63.0000	1.0000
18.5668	86.0000	1.0000
18.5980	63.0000	1.0000
18.6278	54.0000	1.0000
18.6498	4.0000	1.0000
18.6535	88.0000	1.0000
18.6693	57.0000	1.0000
18.6728	63.0000	1.0000
18.6728	63.0000	1.0000
18.6921	88.0000	1.0000
18.7090	88.0000	1.0000
18.7827	57.0000	1.0000
18.7954	4.0000	1.0000
18.8624	86.0000	1.0000
18.8704	54.0000	1.0000
18.8946	88.0000	1.0000
18.8978	88.0000	1.0000
18.9419	86.0000	1.0000
18.9732	88.0000	1.0000
18.9904	86.0000	1.0000
19.0017	63.0000	1.0000
19.0424	63.0000	1.0000
19.0491	88.0000	1.0000
19.0689	96.0000	1.0000
19.0824	57.0000	1.0000
19.1227	57.0000	1.0000
19.1722	4.0000	1.0000
19.1816	4.0000	1.0000
19.2686	4.0000	1.0000
19.2688	88.0000	1.0000
19.3283	96.0000	1.0000
19.4260	85.0000	1.0000
19.5992	95.0000	1.0000
19.6225	57.0000	1.0000
19.6242	54.0000	1.0000
19.6360	57.0000	1.0000
19.6553	63.0000	1.0000
19.7813	63.0000	1.0000
19.7830	4.0000	1.0000
19.8072	85.0000	1.0000
19.8094	21.0000	1.0000
19.8553	4.0000	1.0000
19.8824	57.0000	1.0000
19.8929	54.0000	1.0000
19.8958	88.0000	1.0000
19.8968	85.0000	1.0000
19.9000	57.0000	1.0000
19.9038	54.0000	1.0000
19.9056	57.0000	1.0000
19.9063	95.0000	1.0000
19.9286	95.0000	1.0000
19.9308	57.0000	1.0000
19.9354	88.0000	1.0000
19.9471	95.0000	1.0000
19.9529	96.0000	1.0000
19.9973	88.0000	1.0000
20.0023	86.0000	1.0000
20.0043	86.0000	1.0000
20.0073	95.0000	1.0000
20.0103	54.0000	1.0000
20.0348	57.0000	1.0000
20.0748	63.0000	1.0000
20.0995	21.0000	1.0000
20.1022	54.0000	1.0000
20.1060	86.0000	1.0000
20.1094	57.0000	1.0000
20.1100	86.0000	1.0000
20.1183	57.0000	1.0000
20.1255	4.0000	1.0000
20.1300	4.0000	1.0000
20.1381	88.0000	1.0000
20.1414	63.0000	1.0000
20.1578	21.0000	1.0000
20.1673	63.0000	1.0000
20.1700	63.0000	1.0000
20.2090	57.0000	1.0000
20.2091	85.0000	1.0000
20.2190	88.0000	1.0000
20.2578	57.0000	1.0000
20.2604	57.0000	1.0000
20.2728	4.0000	1.0000
20.3011	57.0000	1.0000
20.4018	86.0000	1.0000
20.4322	4.0000	1.0000
20.4645	63.0000	1.0000
20.4659	86.0000	1.0000
20.4794	4.0000	1.0000
20.4873	57.0000	1.0000
20.4877	63.0000	1.0000
20.4950	57.0000	1.0000
20.4972	63.0000	1.0000
20.4993	4.0000	1.0000
20.5829	86.0000	1.0000
20.5856	63.0000	1.0000
20.6014	63.0000	1.0000
20.6075	54.0000	1.0000
20.6090	85.0000	1.0000
20.6342	88.0000	1.0000
20.6365	57.0000	1.0000
20.6656	57.0000	1.0000
20.6669	54.0000	1.0000
20.6755	63.0000	1.0000
20.6840	57.0000	1.0000
20.6994	57.0000	1.0000
20.7497	63.0000	1.0000
20.7731	57.0000	1.0000
20.7766	88.0000	1.0000
20.7783	4.0000	1.0000
20.8028	95.0000	1.0000
20.8392	57.0000	1.0000
20.8763	63.0000	1.0000
20.9232	95.0000	1.0000
20.9433	96.0000	1.0000
20.9442	63.0000	1.0000
20.9542	54.0000	1.0000
20.9565	85.0000	1.0000
20.9591	86.0000	1.0000
20.9690	88.0000	1.0000
20.9776	86.0000	1.0000
20.9976	86.0000	1.0000
21.0207	4.0000	1.0000
21.0288	85.0000	1.0000
21.0585	57.0000	1.0000
21.0755	57.0000	1.0000
21.0973	88.0000	1.0000
21.1360	4.0000	1.0000
21.1468	85.0000	1.0000
21.1505	95.0000	1.0000
21.1616	21.0000	1.0000
21.1864	54.0000	1.0000
21.2489	63.0000	1.0000
21.2920	85.0000	1.0000
21.3426	63.0000	1.0000
21.3476	86.0000	1.0000
21.3526	57.0000	1.0000
21.3690	85.0000	1.0000
21.3851	57.0000	1.0000
21.3938	86.0000	1.0000
21.4014	54.0000	1.0000
21.4234	85.0000	1.0000
21.4268	54.0000	1.0000
21.4333	57.0000	1.0000
21.4537	85.0000	1.0000
21.4646	85.0000	1.0000
21.5075	4.0000	1.0000
21.5441	4.0000	1.0000
21.5568	57.0000	1.0000
21.5713	4.0000	1.0000
21.6034	57.0000	1.0000
21.6300	4.0000	1.0000
21.6318	63.0000	1.0000
21.6693	85.0000	1.0000
21.6703	4.0000	1.0000
21.6835	21.0000	1.0000
21.6848	85.0000	1.0000
21.7678	57.0000	1.0000
21.7725	4.0000	1.0000
21.7984	57.0000	1.0000
21.8078	63.0000	1.0000
21.8080	57.0000	1.0000
21.8551	86.0000	1.0000
21.8573	86.0000	1.0000
21.8638	63.0000	1.0000
21.8715	57.0000	1.0000
21.8835	21.0000	1.0000
21.9294	86.0000	1.0000
21.9431	86.0000	1.0000
21.9612	85.0000	1.0000
21.9703	57.0000	1.0000
22.0932	63.0000	1.0000
22.1128	57.0000	1.0000
22.1164	63.0000	1.0000
22.1263	63.0000	1.0000
22.1279	63.0000	1.0000
22.1498	54.0000	1.0000
22.1595	85.0000	1.0000
22.1680	86.0000	1.0000
22.1787	86.0000	1.0000
22.1831	86.0000	1.0000
22.1835	85.0000	1.0000
22.1919	57.0000	1.0000
22.2228	21.0000	1.0000
22.2385	21.0000	1.0000
22.2396	95.0000	1.0000
22.2559	4.0000	1.0000
22.2636	54.0000	1.0000
22.2967	86.0000	1.0000
22.3145	21.0000	1.0000
22.3969	88.0000	1.0000
22.4111	63.0000	1.0000
22.4257	86.0000	1.0000
22.4510	88.0000	1.0000
22.4548	54.0000	1.0000
22.4564	4.0000	1.0000
22.4678	57.0000	1.0000
22.4862	57.0000	1.0000
22.4969	63.0000	1.0000
22.5178	4.0000	1.0000
22.5264	86.0000	1.0000
22.5441	4.0000	1.0000
22.5504	63.0000	1.0000
22.5531	86.0000	1.0000
22.5562	57.0000	1.0000
22.5679	85.0000	1.0000
22.5755	21.0000	1.0000
22.5939	88.0000	1.0000
22.6209	57.0000	1.0000
22.6320	54.0000	1.0000
22.6855	4.0000	1.0000
22.7432	63.0000	1.0000
22.7785	54.0000	1.0000
22.7860	86.0000	1.0000
22.7985	86.0000	1.0000
22.7988	63.0000	1.0000
22.8267	54.0000	1.0000
22.8403	63.0000	1.0000
22.8481	57.0000	1.0000
22.8622	4.0000	1.0000
22.8758	63.0000	1.0000
22.8976	57.0000	1.0000
22.9116	63.0000	1.0000
22.9626	63.0000	1.0000
22.9692	63.0000	1.0000
22.9780	88.0000	1.0000
22.9983	85.0000	1.0000
23.0391	57.0000	1.0000
23.0468	21.0000	1.0000
23.0577	57.0000	1.0000
23.0775	86.0000	1.0000
23.0853	4.0000	1.0000
23.1041	86.0000	1.0000
23.1074	86.0000	1.0000
23.1295	86.0000	1.0000
23.1296	88.0000	1.0000
23.1310	21.0000	1.0000
23.1906	57.0000	1.0000
23.2402	4.0000	1.0000
23.2786	4.0000	1.0000
23.2949	4.0000	1.0000
23.3249	57.0000	1.0000
23.3272	86.0000	1.0000
23.3786	4.0000	1.0000
23.4081	57.0000	1.0000
23.4681	85.0000	1.0000
23.4750	4.0000	1.0000
23.4840	63.0000	1.0000
23.5106	63.0000	1.0000
23.5178	4.0000	1.0000
23.5352	57.0000	1.0000
23.5469	88.0000	1.0000
23.5729	4.0000	1.0000
23.5924	95.0000	1.0000
23.6026	21.0000	1.0000
23.6032	85.0000	1.0000
23.6134	54.0000	1.0000
23.6268	63.0000	1.0000
23.6555	54.0000	1.0000
23.6595	88.0000	1.0000
23.6673	85.0000	1.0000
23.6734	88.0000	1.0000
23.6756	88.0000	1.0000
23.6890	4.0000	1.0000
23.7322	86.0000	1.0000
23.7423	57.0000	1.0000
23.7463	21.0000	1.0000
23.7661	86.0000	1.0000
23.7823	63.0000	1.0000
23.7832	85.0000	1.0000
23.8282	54.0000	1.0000
23.8632	54.0000	1.0000
23.8821	85.0000	1.0000
23.8908	88.0000	1.0000
23.8910	86.0000	1.0000
23.9261	4.0000	1.0000
23.9421	54.0000	1.0000
23.9440	4.0000	1.0000
23.9444	54.0000	1.0000
23.9818	86.0000	1.0000
23.9900	54.0000	1.0000
23.9914	86.0000	1.0000
23.9919	4.0000	1.0000
23.9964	85.0000	1.0000
24.0016	57.0000	1.0000
24.0039	57.0000	1.0000
24.0380	63.0000	1.0000
24.1057	4.0000	1.0000
24.1082	4.0000	1.0000
24.1356	57.0000	1.0000
24.1748	86.0000	1.0000
24.1916	57.0000	1.0000
24.1976	63.0000	1.0000
24.2079	57.0000	1.0000
24.2197	21.0000	1.0000
24.2247	57.0000	1.0000
24.2333	57.0000	1.0000
24.2421	54.0000	1.0000
24.2577	21.0000	1.0000
24.2745	4.0000	1.0000
24.2840	88.0000	1.0000
24.2867	57.0000	1.0000
24.2934	86.0000	1.0000
24.2983	95.0000	1.0000
24.3046	63.0000	1.0000
24.3140	21.0000	1.0000
24.3166	85.0000	1.0000
24.3191	57.0000	1.0000
24.3204	86.0000	1.0000
24.3989	21.0000	1.0000
24.4023	63.0000	1.0000
24.4171	21.0000	1.0000
24.4202	57.0000	1.0000
24.4226	21.0000	1.0000
24.4339	86.0000	1.0000
24.4469	54.0000	1.0000
24.4559	21.0000	1.0000
24.4702	21.0000	1.0000
24.5094	4.0000	1.0000
24.5261	21.0000	1.0000
24.5447	54.0000	1.0000
24.5483	21.0000	1.0000
24.5497	54.0000	1.0000
24.5595	86.0000	1.0000
24.5636	88.0000	1.0000
24.5640	86.0000	1.0000
24.5712	57.0000	1.0000
24.5826	4.0000	1.0000
24.5848	86.0000	1.0000
24.5885	86.0000	1.0000
24.6028	21.0000	1.0000
24.6102	85.0000	1.0000
24.6128	96.0000	1.0000
24.6402	4.0000	1.0000
24.6444	57.0000	1.0000
24.6545	88.0000	1.0000
24.6583	88.0000	1.0000
24.6668	86.0000	1.0000
24.6680	95.0000	1.0000
24.6694	88.0000	1.0000
24.7122	86.0000	1.0000
24.7227	85.0000	1.0000
24.7351	86.0000	1.0000
24.7361	57.0000	1.0000
24.7368	86.0000	1.0000
24.7451	86.0000	1.0000
24.7525	63.0000	1.0000
24.7805	86.0000	1.0000
24.7951	95.0000	1.0000
24.8284	4.0000	1.0000
24.8301	21.0000	1.0000
24.8641	86.0000	1.0000
24.8675	63.0000	1.0000
24.9032	54.0000	1.0000
24.9103	57.0000	1.0000
24.9146	21.0000	1.0000
24.9259	4.0000	1.0000
24.9266	88.0000	1.0000
24.9284	88.0000	1.0000
24.9398	63.0000	1.0000
24.9549	95.0000	1.0000
25.0284	96.0000	1.0000
25.0577	63.0000	1.0000
25.0685	4.0000	1.0000
25.0790	4.0000	1.0000
25.1162	88.0000	1.0000
25.1186	96.0000	1.0000
25.1316	54.0000	1.0000
25.1386	85.0000	1.0000
25.1432	95.0000	1.0000
25.1510	63.0000	1.0000
25.1702	88.0000	1.0000
25.1738	88.0000	1.0000
25.2363	88.0000	1.0000
25.2596	54.0000	1.0000
25.2868	4.0000	1.0000
25.2937	63.0000	1.0000
25.2954	4.0000	1.0000
25.3038	63.0000	1.0000
25.3722	57.0000	1.0000
25.3727	63.0000	1.0000
25.3996	85.0000	1.0000
25.3997	4.0000	1.0000
25.4186	88.0000	1.0000
25.4205	4.0000	1.0000
25.4256	88.0000	1.0000
25.4656	86.0000	1.0000
25.4957	63.0000	1.0000
25.4971	4.0000	1.0000
25.5121	54.0000	1.0000
25.5305	63.0000	1.0000
25.5630	88.0000	1.0000
25.6086	57.0000	1.0000
25.6103	88.0000	1.0000
25.6181	57.0000	1.0000
25.6407	4.0000	1.0000
25.6806	86.0000	1.0000
25.6940	85.0000	1.0000
25.7008	4.0000	1.0000
25.7573	57.0000	1.0000
25.7812	54.0000	1.0000
25.8243	86.0000	1.0000
25.8270	54.0000	1.0000
25.8307	86.0000	1.0000
25.8458	96.0000	1.0000
25.8488	88.0000	1.0000
25.8742	85.0000	1.0000
25.8755	4.0000	1.0000
25.8872	63.0000	1.0000
25.8887	57.0000	1.0000
25.8893	88.0000	1.0000
25.8926	4.0000	1.0000
25.9098	57.0000	1.0000
25.9221	57.0000	1.0000
25.9454	85.0000	1.0000
25.9940	88.0000	1.0000
25.9971	88.0000	1.0000
26.0003	63.0000	1.0000
26.0192	54.0000	1.0000
26.0502	4.0000	1.0000
26.0786	63.0000	1.0000
26.0844	88.0000	1.0000
26.0870	85.0000	1.0000
26.0896	63.0000	1.0000
26.1309	57.0000	1.0000
26.1613	4.0000	1.0000
26.1628	86.0000	1.0000
26.1810	86.0000	1.0000
26.1844	86.0000	1.0000
26.1906	4.0000	1.0000
26.2483	63.0000	1.0000
26.2779	63.0000	1.0000
26.2894	21.0000	1.0000
26.2905	96.0000	1.0000
26.3059	63.0000	1.0000
26.3252	21.0000	1.0000
26.3305	85.0000	1.0000
26.3363	4.0000	1.0000
26.3508	57.0000	1.0000
26.3612	4.0000	1.0000
26.3937	63.0000	1.0000
26.4013	95.0000	1.0000
26.4381	86.0000	1.0000
26.4393	57.0000	1.0000
26.4473	57.0000	1.0000
26.4589	21.0000	1.0000
26.4604	57.0000	1.0000
26.4981	88.0000	1.0000
26.4996	63.0000	1.0000
26.5368	4.0000	1.0000
26.5399	63.0000	1.0000
26.5409	95.0000	1.0000
26.5424	88.0000	1.0000
26.5520	57.0000	1.0000
26.5645	95.0000	1.0000
26.5735	4.0000	1.0000
26.5760	54.0000	1.0000
26.5822	85.0000	1.0000
26.5916	88.0000	1.0000
26.5925	63.0000	1.0000
26.6064	63.0000	1.0000
26.6152	86.0000	1.0000
26.6185	86.0000	1.0000
26.6436	88.0000	1.0000
26.6506	4.0000	1.0000
26.6547	54.0000	1.0000
26.6774	96.0000	1.0000
26.6809	57.0000	1.0000
26.7003	4.0000	1.0000
26.7092	86.0000	1.0000
26.7109	86.0000	1.0000
26.7443	57.0000	1.0000
26.7489	86.0000	1.0000
26.7864	57.0000	1.0000
26.7901	85.0000	1.0000
26.7937	4.0000	1.0000
26.7950	88.0000	1.0000
26.7977	57.0000	1.0000
26.8021	95.0000	1.0000
26.8091	63.0000	1.0000
26.8439	86.0000	1.0000
26.8511	85.0000	1.0000
26.8593	86.0000	1.0000
26.9101	57.0000	1.0000
26.9218	4.0000	1.0000
26.9310	4.0000	1.0000
26.9549	63.0000	1.0000
26.9902	86.0000	1.0000
26.9927	4.0000	1.0000
26.9946	86.0000	1.0000
27.0003	86.0000	1.0000
27.0030	86.0000	1.0000
27.0802	57.0000	1.0000
27.1066	85.0000	1.0000
27.1387	54.0000	1.0000
27.1603	86.0000	1.0000
27.1683	21.0000	1.0000
27.1743	57.0000	1.0000
27.1758	86.0000	1.0000
27.1774	86.0000	1.0000
27.1810	57.0000	1.0000
27.1868	4.0000	1.0000
27.1892	57.0000	1.0000
27.1973	85.0000	1.0000
27.2291	54.0000	1.0000
27.2312	4.0000	1.0000
27.2339	88.0000	1.0000
27.2627	88.0000	1.0000
27.2890	54.0000	1.0000
27.2955	63.0000	1.0000
27.3247	54.0000	1.0000
27.3320	86.0000	1.0000
27.3362	86.0000	1.0000
27.4094	95.0000	1.0000
27.4176	57.0000	1.0000
27.4252	85.0000	1.0000
27.4290	88.0000	1.0000
27.4703	54.0000	1.0000
27.5034	85.0000	1.0000
27.5035	63.0000	1.0000
27.5298	63.0000	1.0000
27.5389	4.0000	1.0000
27.5596	57.0000	1.0000
27.5952	63.0000	1.0000
27.6060	57.0000	1.0000
27.6660	63.0000	1.0000
27.6675	54.0000	1.0000
27.6677	57.0000	1.0000
27.6825	63.0000	1.0000
27.7238	96.0000	1.0000
27.7238	96.0000	1.0000
27.7545	63.0000	1.0000
27.7685	86.0000	1.0000
27.8336	95.0000	1.0000
27.8435	4.0000	1.0000
27.8604	85.0000	1.0000
27.8611	54.0000	1.0000
27.8915	54.0000	1.0000
27.8967	57.0000	1.0000
27.9262	4.0000	1.0000
27.9389	54.0000	1.0000
27.9543	85.0000	1.0000
27.9573	4.0000	1.0000
27.9739	85.0000	1.0000
27.9826	54.0000	1.0000
27.9891	85.0000	1.0000
27.9946	63.0000	1.0000
28.0146	63.0000	1.0000
28.0224	4.0000	1.0000
28.0356	86.0000	1.0000
28.0560	63.0000	1.0000
28.0733	85.0000	1.0000
28.1024	54.0000	1.0000
28.1292	54.0000	1.0000
28.1551	95.0000	1.0000
28.1583	57.0000	1.0000
28.1926	54.0000	1.0000
28.1928	57.0000	1.0000
28.1970	63.0000	1.0000
28.1998	85.0000	1.0000
28.2002	4.0000	1.0000
28.2013	63.0000	1.0000
28.2263	54.0000	1.0000
28.2610	85.0000	1.0000
28.2612	63.0000	1.0000
28.2955	88.0000	1.0000
28.3015	4.0000	1.0000
28.3018	86.0000	1.0000
28.3142	57.0000	1.0000
28.3277	95.0000	1.0000
28.3323	57.0000	1.0000
28.3538	54.0000	1.0000
28.3839	21.0000	1.0000
28.4115	85.0000	1.0000
28.4183	54.0000	1.0000
28.4201	57.0000	1.0000
28.4218	57.0000	1.0000
28.4248	54.0000	1.0000
28.4441	63.0000	1.0000
28.4525	63.0000	1.0000
28.4590	86.0000	1.0000
28.4665	85.0000	1.0000
28.4934	57.0000	1.0000
28.5109	21.0000	1.0000
28.5315	63.0000	1.0000
28.5466	57.0000	1.0000
28.5649	54.0000	1.0000
28.5910	86.0000	1.0000
28.5986	86.0000	1.0000
28.6121	57.0000	1.0000
28.6452	54.0000	1.0000
28.6477	86.0000	1.0000
28.6566	54.0000	1.0000
28.7409	85.0000	1.0000
28.7548	57.0000	1.0000
28.7550	54.0000	1.0000
28.7784	96.0000	1.0000
28.7854	4.0000	1.0000
28.7914	88.0000	1.0000
28.8051	57.0000	1.0000
28.8162	63.0000	1.0000
28.8434	63.0000	1.0000
28.8474	4.0000	1.0000
28.8883	86.0000	1.0000
28.9221	57.0000	1.0000
28.9595	54.0000	1.0000
29.0000	4.0000	1.0000
29.0322	96.0000	1.0000
29.0615	57.0000	1.0000
29.1517	21.0000	1.0000
29.1608	57.0000	1.0000
29.1658	57.0000	1.0000
29.1787	85.0000	1.0000
29.2024	57.0000	1.0000
29.2386	57.0000	1.0000
29.2696	4.0000	1.0000
29.2749	57.0000	1.0000
29.2924	54.0000	1.0000
29.3125	57.0000	1.0000
29.3162	88.0000	1.0000
29.3339	21.0000	1.0000
29.3351	96.0000	1.0000
29.3446	63.0000	1.0000
29.3508	85.0000	1.0000
29.3608	57.0000	1.0000
29.3642	21.0000	1.0000
29.3908	4.0000	1.0000
29.3947	63.0000	1.0000
29.4349	57.0000	1.0000
29.4418	54.0000	1.0000
29.4478	85.0000	1.0000
29.4557	57.0000	1.0000
29.4660	21.0000	1.0000
29.5003	63.0000	1.0000
29.5042	96.0000	1.0000
29.5202	88.0000	1.0000
29.5469	54.0000	1.0000
29.5520	4.0000	1.0000
29.5526	54.0000	1.0000
29.5834	57.0000	1.0000
29.5973	86.0000	1.0000
29.6118	57.0000	1.0000
29.6195	86.0000	1.0000
29.6228	86.0000	1.0000
29.6320	85.0000	1.0000
29.6355	4.0000	1.0000
29.6517	21.0000	1.0000
29.6795	57.0000	1.0000
29.7007	4.0000	1.0000
29.7115	4.0000	1.0000
29.7208	88.0000	1.0000
29.7218	85.0000	1.0000
29.7689	86.0000	1.0000
29.7760	63.0000	1.0000
29.7897	57.0000	1.0000
29.9164	54.0000	1.0000
29.9984	57.0000	1.0000
30.0020	86.0000	1.0000
30.0147	86.0000	1.0000
30.0206	86.0000	1.0000
30.0248	86.0000	1.0000
30.0387	86.0000	1.0000
30.0396	4.0000	1.0000
30.0744	86.0000	1.0000
30.0920	86.0000	1.0000
30.1125	4.0000	1.0000
30.1298	57.0000	1.0000
30.1995	4.0000	1.0000
30.2573	54.0000	1.0000
30.2678	4.0000	1.0000
30.2697	57.0000	1.0000
30.2796	63.0000	1.0000
30.2887	57.0000	1.0000
30.3051	4.0000	1.0000
30.3145	86.0000	1.0000
30.3267	85.0000	1.0000
30.3470	63.0000	1.0000
30.3600	21.0000	1.0000
30.3976	4.0000	1.0000
30.3976	57.0000	1.0000
30.4051	63.0000	1.0000
30.4073	86.0000	1.0000
30.4120	86.0000	1.0000
30.4124	63.0000	1.0000
30.4148	4.0000	1.0000
30.4182	63.0000	1.0000
30.4330	57.0000	1.0000
30.4396	57.0000	1.0000
30.4640	85.0000	1.0000
30.4687	54.0000	1.0000
30.4774	57.0000	1.0000
30.4909	57.0000	1.0000
30.4932	63.0000	1.0000
30.5067	88.0000	1.0000
30.5079	86.0000	1.0000
30.5156	88.0000	1.0000
30.5261	85.0000	1.0000
30.5698	85.0000	1.0000
30.6204	85.0000	1.0000
30.6297	96.0000	1.0000
30.6498	63.0000	1.0000
30.6651	63.0000	1.0000
30.6667	88.0000	1.0000
30.7522	57.0000	1.0000
30.7583	86.0000	1.0000
30.7730	4.0000	1.0000
30.7789	57.0000	1.0000
30.7836	21.0000	1.0000
30.7993	86.0000	1.0000
30.8197	86.0000	1.0000
30.8274	63.0000	1.0000
30.8464	63.0000	1.0000
30.8587	54.0000	1.0000
30.8631	21.0000	1.0000
30.8898	57.0000	1.0000
30.9127	57.0000	1.0000
30.9417	54.0000	1.0000
30.9457	86.0000	1.0000
30.9498	86.0000	1.0000
30.9624	54.0000	1.0000
30.9627	63.0000	1.0000
30.9903	4.0000	1.0000
31.0007	63.0000	1.0000
31.0349	54.0000	1.0000
31.0425	54.0000	1.0000
31.0589	88.0000	1.0000
31.0692	63.0000	1.0000
31.0727	4.0000	1.0000
31.0851	85.0000	1.0000
31.0865	95.0000	1.0000
31.1097	86.0000	1.0000
31.1219	57.0000	1.0000
31.1362	86.0000	1.0000
31.1420	4.0000	1.0000
31.1969	54.0000	1.0000
31.2193	86.0000	1.0000
31.2313	85.0000	1.0000
31.2356	86.0000	1.0000
31.2600	63.0000	1.0000
31.2609	54.0000	1.0000
31.2732	95.0000	1.0000
31.2845	86.0000	1.0000
31.3005	85.0000	1.0000
31.3252	85.0000	1.0000
31.3722	57.0000	1.0000
31.3768	88.0000	1.0000
31.4374	95.0000	1.0000
31.4440	63.0000	1.0000
31.4850	57.0000	1.0000
31.5023	85.0000	1.0000
31.5284	54.0000	1.0000
31.5499	21.0000	1.0000
31.5699	57.0000	1.0000
31.5819	54.0000	1.0000
31.6089	54.0000	1.0000
31.6500	85.0000	1.0000
31.6910	86.0000	1.0000
31.7450	95.0000	1.0000
31.7730	86.0000	1.0000
31.7837	85.0000	1.0000
31.8143	54.0000	1.0000
31.8252	4.0000	1.0000
31.8553	86.0000	1.0000
31.8928	88.0000	1.0000
31.9208	88.0000	1.0000
31.9260	88.0000	1.0000
31.9365	85.0000	1.0000
31.9516	63.0000	1.0000
31.9750	63.0000	1.0000
31.9823	85.0000	1.0000
31.9899	88.0000	1.0000
31.9928	4.0000	1.0000
32.0050	96.0000	1.0000
32.0220	54.0000	1.0000
32.0288	54.0000	1.0000
32.0651	63.0000	1.0000
32.0890	85.0000	1.0000
32.0939	86.0000	1.0000
32.1017	88.0000	1.0000
32.1024	54.0000	1.0000
32.1272	86.0000	1.0000
32.1293	86.0000	1.0000
32.1521	86.0000	1.0000
32.1918	57.0000	1.0000
32.1938	57.0000	1.0000
32.2137	57.0000	1.0000
32.2317	63.0000	1.0000
32.2527	88.0000	1.0000
32.2852	88.0000	1.0000
32.2946	54.0000	1.0000
32.3424	57.0000	1.0000
32.3717	85.0000	1.0000
32.3981	86.0000	1.0000
32.4783	85.0000	1.0000
32.4839	85.0000	1.0000
32.5216	4.0000	1.0000
32.5416	63.0000	1.0000
32.5491	54.0000	1.0000
32.5492	85.0000	1.0000
32.5502	95.0000	1.0000
32.5506	63.0000	1.0000
32.5702	85.0000	1.0000
32.5850	57.0000	1.0000
32.5903	88.0000	1.0000
32.6023	86.0000	1.0000
32.6192	88.0000	1.0000
32.6502	54.0000	1.0000
32.6673	86.0000	1.0000
32.6720	63.0000	1.0000
32.6745	4.0000	1.0000
32.6784	86.0000	1.0000
32.6983	63.0000	1.0000
32.7092	57.0000	1.0000
32.7322	86.0000	1.0000
32.7593	4.0000	1.0000
32.8180	21.0000	1.0000
32.8802	57.0000	1.0000
32.8864	63.0000	1.0000
32.9409	57.0000	1.0000
32.9902	21.0000	1.0000
33.0008	85.0000	1.0000
33.0069	85.0000	1.0000
33.0102	86.0000	1.0000
33.0222	4.0000	1.0000
33.0249	4.0000	1.0000
33.0408	57.0000	1.0000
33.0675	85.0000	1.0000
33.0702	85.0000	1.0000
33.0970	86.0000	1.0000
33.0974	57.0000	1.0000
33.1184	4.0000	1.0000
33.1275	21.0000	1.0000
33.1328	54.0000	1.0000
33.1534	86.0000	1.0000
33.1681	86.0000	1.0000
33.2066	85.0000	1.0000
33.2223	63.0000	1.0000
33.2403	86.0000	1.0000
33.2453	63.0000	1.0000
33.2646	86.0000	1.0000
33.2682	86.0000	1.0000
33.2906	86.0000	1.0000
33.2914	21.0000	1.0000
33.2938	86.0000	1.0000
33.2958	63.0000	1.0000
33.2979	86.0000	1.0000
33.3052	96.0000	1.0000
33.3091	86.0000	1.0000
33.3122	54.0000	1.0000
33.3577	85.0000	1.0000
33.3617	57.0000	1.0000
33.4749	86.0000	1.0000
33.4902	88.0000	1.0000
33.5767	86.0000	1.0000
33.6462	95.0000	1.0000
33.6559	88.0000	1.0000
33.6833	54.0000	1.0000
33.7196	63.0000	1.0000
33.7527	4.0000	1.0000
33.7716	85.0000	1.0000
33.7822	88.0000	1.0000
33.8135	86.0000	1.0000
33.8209	54.0000	1.0000
33.8287	88.0000	1.0000
33.8770	63.0000	1.0000
33.8970	4.0000	1.0000
33.9050	63.0000	1.0000
33.9120	57.0000	1.0000
33.9199	57.0000	1.0000
33.9224	86.0000	1.0000
33.9429	86.0000	1.0000
33.9526	63.0000	1.0000
33.9656	95.0000	1.0000
33.9872	4.0000	1.0000
34.0185	57.0000	1.0000
34.0223	57.0000	1.0000
34.1240	4.0000	1.0000
34.1330	54.0000	1.0000
34.1352	63.0000	1.0000
34.1499	21.0000	1.0000
34.1504	57.0000	1.0000
34.1927	21.0000	1.0000
34.2097	88.0000	1.0000
34.2253	85.0000	1.0000
34.2277	4.0000	1.0000
34.2688	4.0000	1.0000
34.2807	54.0000	1.0000
34.3559	4.0000	1.0000
34.3644	85.0000	1.0000
34.3800	57.0000	1.0000
34.3874	4.0000	1.0000
34.3919	88.0000	1.0000
34.4366	96.0000	1.0000
34.4697	4.0000	1.0000
34.4731	88.0000	1.0000
34.5211	85.0000	1.0000
34.5402	57.0000	1.0000
34.5437	57.0000	1.0000
34.5492	86.0000	1.0000
34.5667	4.0000	1.0000
34.5737	88.0000	1.0000
34.5821	85.0000	1.0000
34.6093	88.0000	1.0000
34.6299	85.0000	1.0000
34.6331	85.0000	1.0000
34.6435	63.0000	1.0000
34.6817	85.0000	1.0000
34.6987	88.0000	1.0000
34.7058	57.0000	1.0000
34.7181	4.0000	1.0000
34.7201	86.0000	1.0000
34.7463	54.0000	1.0000
34.7747	86.0000	1.0000
34.8012	54.0000	1.0000
34.8184	88.0000	1.0000
34.8361	57.0000	1.0000
34.8527	86.0000	1.0000
34.8916	4.0000	1.0000
34.9218	88.0000	1.0000
34.9254	57.0000	1.0000
35.0011	88.0000	1.0000
35.0559	63.0000	1.0000
35.0664	57.0000	1.0000
35.0666	21.0000	1.0000
35.0826	85.0000	1.0000
35.1096	85.0000	1.0000
35.1213	85.0000	1.0000
35.1299	85.0000	1.0000
35.1452	85.0000	1.0000
35.1722	88.0000	1.0000
35.1958	88.0000	1.0000
35.2153	63.0000	1.0000
35.2396	57.0000	1.0000
35.2474	57.0000	1.0000
35.2492	57.0000	1.0000
35.2717	57.0000	1.0000
35.2870	57.0000	1.0000
35.3107	85.0000	1.0000
35.3177	85.0000	1.0000
35.3307	85.0000	1.0000
35.3766	57.0000	1.0000
35.3863	57.0000	1.0000
35.4704	86.0000	1.0000
35.4733	88.0000	1.0000
35.5389	63.0000	1.0000
35.5711	86.0000	1.0000
35.5751	57.0000	1.0000
35.6125	63.0000	1.0000
35.6281	57.0000	1.0000
35.6478	88.0000	1.0000
35.6492	95.0000	1.0000
35.6509	88.0000	1.0000
35.6629	95.0000	1.0000
35.6728	88.0000	1.0000
35.7186	88.0000	1.0000
35.7736	95.0000	1.0000
35.7783	86.0000	1.0000
35.7912	86.0000	1.0000
35.8109	85.0000	1.0000
35.8257	86.0000	1.0000
35.8327	4.0000	1.0000
35.8382	88.0000	1.0000
35.9093	4.0000	1.0000
35.9125	57.0000	1.0000
35.9151	85.0000	1.0000
35.9308	63.0000	1.0000
35.9389	57.0000	1.0000
35.9406	57.0000	1.0000
35.9707	57.0000	1.0000
35.9762	85.0000	1.0000
35.9996	86.0000	1.0000
36.0037	86.0000	1.0000
36.0272	63.0000	1.0000
36.0529	88.0000	1.0000
36.0768	85.0000	1.0000
36.0856	85.0000	1.0000
36.1181	86.0000	1.0000
36.1357	63.0000	1.0000
36.1363	88.0000	1.0000
36.1426	86.0000	1.0000
36.1557	54.0000	1.0000
36.1710	54.0000	1.0000
36.1847	88.0000	1.0000
36.1985	57.0000	1.0000
36.2027	57.0000	1.0000
36.2053	4.0000	1.0000
36.2260	95.0000	1.0000
36.2510	54.0000	1.0000
36.2830	57.0000	1.0000
36.3051	63.0000	1.0000
36.3152	95.0000	1.0000
36.3329	86.0000	1.0000
36.3343	63.0000	1.0000
36.3396	57.0000	1.0000
36.3547	86.0000	1.0000
36.3568	86.0000	1.0000
36.3794	95.0000	1.0000
36.3815	95.0000	1.0000
[truncated: 33,719 more rows]
