# Supplementary material for: Spontaneous cortical activity is transiently poised close to criticality
Source: PLoS Comput Biol. 2017 May 24;13(5):e1005543. doi: 10.1371/journal.pcbi.1005543 (PMC5464673; doi:10.1371/journal.pcbi.1005543)
Supplement: S1 Dataset — The data include the spike timings, electrode index and state information. Details can be found in the README file. (ZIP) [file pcbi.1005543.s005.zip › cat1_data.txt]

0.0662	14.0000	2.0000
0.1735	14.0000	2.0000
0.2605	14.0000	2.0000
0.3095	12.0000	2.0000
0.3684	14.0000	2.0000
0.3709	1.0000	2.0000
0.4351	14.0000	2.0000
0.5208	14.0000	2.0000
1.2318	14.0000	1.0000
1.2862	14.0000	1.0000
1.5086	14.0000	1.0000
2.2071	14.0000	2.0000
2.2302	5.0000	2.0000
2.2367	4.0000	2.0000
2.4689	24.0000	2.0000
2.4689	24.0000	2.0000
2.6299	31.0000	2.0000
2.7322	14.0000	2.0000
3.1805	14.0000	1.0000
3.3206	14.0000	1.0000
3.8264	14.0000	1.0000
4.0741	14.0000	2.0000
4.1412	31.0000	2.0000
4.1488	14.0000	2.0000
4.1571	14.0000	2.0000
4.3491	14.0000	2.0000
4.6232	14.0000	2.0000
4.6463	14.0000	2.0000
4.6594	14.0000	2.0000
4.6910	14.0000	2.0000
4.7041	14.0000	2.0000
4.7436	16.0000	2.0000
4.7503	14.0000	2.0000
4.7527	18.0000	2.0000
4.7552	16.0000	2.0000
4.7612	1.0000	2.0000
4.7698	1.0000	2.0000
4.7711	9.0000	2.0000
4.8032	13.0000	2.0000
4.8136	14.0000	2.0000
4.8156	19.0000	2.0000
4.8206	14.0000	2.0000
5.3627	14.0000	2.0000
5.4628	5.0000	2.0000
5.4674	1.0000	2.0000
5.4686	14.0000	2.0000
5.4877	5.0000	2.0000
5.4922	5.0000	2.0000
5.4978	5.0000	2.0000
5.5017	4.0000	2.0000
5.5028	5.0000	2.0000
5.5038	14.0000	2.0000
5.5407	14.0000	2.0000
5.5466	5.0000	2.0000
5.5561	12.0000	2.0000
5.5673	14.0000	2.0000
5.5689	5.0000	2.0000
5.5948	14.0000	2.0000
5.5992	12.0000	2.0000
5.6063	12.0000	2.0000
5.6078	16.0000	2.0000
5.6137	12.0000	2.0000
5.6469	5.0000	2.0000
5.6570	5.0000	2.0000
5.6571	9.0000	2.0000
5.6612	1.0000	2.0000
5.6692	1.0000	2.0000
5.6693	4.0000	2.0000
5.6713	5.0000	2.0000
5.6742	12.0000	2.0000
5.6769	5.0000	2.0000
5.6779	1.0000	2.0000
5.6992	14.0000	2.0000
5.7630	14.0000	2.0000
5.7950	12.0000	2.0000
5.7972	4.0000	2.0000
5.8062	12.0000	2.0000
5.8121	12.0000	2.0000
5.8143	4.0000	2.0000
5.8165	9.0000	2.0000
5.8166	12.0000	2.0000
5.8166	12.0000	2.0000
5.8198	4.0000	2.0000
5.8302	5.0000	2.0000
5.8316	14.0000	2.0000
5.8326	4.0000	2.0000
5.8381	1.0000	2.0000
5.8493	14.0000	2.0000
5.8510	12.0000	2.0000
5.8561	5.0000	2.0000
5.8586	1.0000	2.0000
5.8586	2.0000	2.0000
5.8605	10.0000	2.0000
5.8642	4.0000	2.0000
5.8648	5.0000	2.0000
5.8802	5.0000	2.0000
5.8802	4.0000	2.0000
5.8929	5.0000	2.0000
5.8962	8.0000	2.0000
5.9031	1.0000	2.0000
5.9106	5.0000	2.0000
5.9135	8.0000	2.0000
5.9254	1.0000	2.0000
5.9266	14.0000	2.0000
5.9311	1.0000	2.0000
5.9357	4.0000	2.0000
5.9358	5.0000	2.0000
5.9382	12.0000	2.0000
5.9388	14.0000	2.0000
5.9415	10.0000	2.0000
5.9432	8.0000	2.0000
5.9556	5.0000	2.0000
5.9607	14.0000	2.0000
5.9611	27.0000	2.0000
5.9833	4.0000	2.0000
5.9916	12.0000	2.0000
6.0110	12.0000	4.0000
6.0125	5.0000	4.0000
6.0278	14.0000	4.0000
6.0635	14.0000	4.0000
6.0720	14.0000	4.0000
6.1252	14.0000	4.0000
6.2011	14.0000	4.0000
6.2400	27.0000	4.0000
6.2556	14.0000	4.0000
6.2749	14.0000	4.0000
6.3239	14.0000	4.0000
6.4007	14.0000	4.0000
6.4882	14.0000	4.0000
7.0910	14.0000	1.0000
7.3328	14.0000	1.0000
7.5524	14.0000	1.0000
8.1019	14.0000	1.0000
8.5818	14.0000	1.0000
8.7000	14.0000	1.0000
8.7193	14.0000	1.0000
8.7981	14.0000	1.0000
8.8739	14.0000	1.0000
8.8927	14.0000	1.0000
8.9222	14.0000	1.0000
9.0134	14.0000	1.0000
9.0462	14.0000	1.0000
9.0614	23.0000	1.0000
9.0641	14.0000	1.0000
9.1132	14.0000	1.0000
9.1318	14.0000	1.0000
9.1767	14.0000	1.0000
9.2140	14.0000	1.0000
9.2524	14.0000	1.0000
9.2643	4.0000	1.0000
9.2676	14.0000	1.0000
9.3490	14.0000	1.0000
9.4420	14.0000	1.0000
9.7263	14.0000	1.0000
9.9214	14.0000	1.0000
10.0446	14.0000	1.0000
10.3704	14.0000	1.0000
10.5498	14.0000	1.0000
10.6608	14.0000	1.0000
10.7548	14.0000	1.0000
10.9575	14.0000	1.0000
11.1349	14.0000	1.0000
11.2996	14.0000	1.0000
11.5678	14.0000	1.0000
11.6458	14.0000	1.0000
11.7443	14.0000	1.0000
11.8654	14.0000	1.0000
11.9715	14.0000	1.0000
12.0662	14.0000	5.0000
12.1326	14.0000	5.0000
12.1453	14.0000	5.0000
12.1822	5.0000	5.0000
12.1886	5.0000	5.0000
12.1935	12.0000	5.0000
12.2007	12.0000	5.0000
12.2010	9.0000	5.0000
12.2022	5.0000	5.0000
12.2139	5.0000	5.0000
12.2144	2.0000	5.0000
12.2184	8.0000	5.0000
12.2194	14.0000	5.0000
12.2282	14.0000	5.0000
12.2468	18.0000	5.0000
12.2504	14.0000	5.0000
12.2562	14.0000	5.0000
12.2791	14.0000	5.0000
12.2904	14.0000	5.0000
12.2949	5.0000	5.0000
12.2994	5.0000	5.0000
12.3050	14.0000	5.0000
12.3438	14.0000	5.0000
12.3717	14.0000	5.0000
12.3843	14.0000	5.0000
12.4089	1.0000	5.0000
12.4432	14.0000	5.0000
12.4521	14.0000	5.0000
12.4638	12.0000	5.0000
12.4756	14.0000	5.0000
12.4884	1.0000	5.0000
12.4976	4.0000	5.0000
12.5070	10.0000	5.0000
12.5077	4.0000	5.0000
12.5077	5.0000	5.0000
12.5134	5.0000	5.0000
12.5138	4.0000	5.0000
12.5142	2.0000	5.0000
12.5161	1.0000	5.0000
12.5221	1.0000	5.0000
12.5224	5.0000	5.0000
12.5263	9.0000	5.0000
12.5289	4.0000	5.0000
12.5289	4.0000	5.0000
12.5335	5.0000	5.0000
12.5367	2.0000	5.0000
12.5383	1.0000	5.0000
12.5404	5.0000	5.0000
12.5415	4.0000	5.0000
12.5450	1.0000	5.0000
12.5516	8.0000	5.0000
12.5701	1.0000	5.0000
12.5702	5.0000	5.0000
12.5772	8.0000	5.0000
12.5774	5.0000	5.0000
12.5781	1.0000	5.0000
12.5801	2.0000	5.0000
12.5832	5.0000	5.0000
12.5857	9.0000	5.0000
12.5861	1.0000	5.0000
12.5868	4.0000	5.0000
12.5876	2.0000	5.0000
12.5898	24.0000	5.0000
12.5898	24.0000	5.0000
12.5929	5.0000	5.0000
12.5947	9.0000	5.0000
12.5963	4.0000	5.0000
12.5964	12.0000	5.0000
12.5969	1.0000	5.0000
12.5971	2.0000	5.0000
12.5979	8.0000	5.0000
12.5984	5.0000	5.0000
12.6021	2.0000	5.0000
12.6022	1.0000	5.0000
12.6065	27.0000	5.0000
12.6085	1.0000	5.0000
12.6086	4.0000	5.0000
12.6121	27.0000	5.0000
12.6138	5.0000	5.0000
12.6160	1.0000	5.0000
12.6162	4.0000	5.0000
12.6172	27.0000	5.0000
12.6208	14.0000	5.0000
12.6225	5.0000	5.0000
12.6277	4.0000	5.0000
12.6291	5.0000	5.0000
12.6402	5.0000	5.0000
12.6464	5.0000	5.0000
12.6531	5.0000	5.0000
12.6583	5.0000	5.0000
12.6682	1.0000	5.0000
12.7946	14.0000	5.0000
12.8292	12.0000	5.0000
12.8308	24.0000	5.0000
12.8308	24.0000	5.0000
12.8321	5.0000	5.0000
12.8632	5.0000	5.0000
12.8716	4.0000	5.0000
12.8786	14.0000	5.0000
12.9445	14.0000	5.0000
13.0001	14.0000	5.0000
13.0456	24.0000	5.0000
13.0456	23.0000	5.0000
13.0588	14.0000	5.0000
13.1227	14.0000	5.0000
13.1885	14.0000	5.0000
13.2480	14.0000	5.0000
13.6714	14.0000	5.0000
13.9369	14.0000	5.0000
14.0681	14.0000	1.0000
14.2053	14.0000	1.0000
14.2280	24.0000	1.0000
14.2280	24.0000	1.0000
14.3400	14.0000	1.0000
14.4375	1.0000	1.0000
14.5147	14.0000	1.0000
14.7350	14.0000	1.0000
15.1520	14.0000	1.0000
15.2596	14.0000	1.0000
15.4227	14.0000	1.0000
15.5750	14.0000	1.0000
15.6867	14.0000	1.0000
15.8481	14.0000	1.0000
15.9136	14.0000	1.0000
15.9974	14.0000	1.0000
16.0147	14.0000	1.0000
16.0348	14.0000	1.0000
16.0510	14.0000	1.0000
16.0772	1.0000	1.0000
16.1100	14.0000	1.0000
16.3478	14.0000	1.0000
16.3978	14.0000	1.0000
16.5700	14.0000	1.0000
16.6255	14.0000	1.0000
16.6527	14.0000	1.0000
16.6783	14.0000	1.0000
16.7108	14.0000	1.0000
16.7708	14.0000	1.0000
16.7895	14.0000	1.0000
16.8564	14.0000	1.0000
17.0578	14.0000	1.0000
17.0955	14.0000	1.0000
17.3170	14.0000	1.0000
17.6410	14.0000	1.0000
17.7497	14.0000	1.0000
17.9268	14.0000	1.0000
18.0836	14.0000	3.0000
18.0844	5.0000	3.0000
18.0896	5.0000	3.0000
18.1061	5.0000	3.0000
18.1071	8.0000	3.0000
18.1093	1.0000	3.0000
18.1197	14.0000	3.0000
18.1226	1.0000	3.0000
18.1272	12.0000	3.0000
18.1312	14.0000	3.0000
18.1317	12.0000	3.0000
18.2427	14.0000	3.0000
18.3513	14.0000	3.0000
18.4074	14.0000	3.0000
18.7788	14.0000	3.0000
18.8224	14.0000	3.0000
18.8364	14.0000	3.0000
18.8562	14.0000	3.0000
18.8615	1.0000	3.0000
18.8662	2.0000	3.0000
18.8772	1.0000	3.0000
18.8896	5.0000	3.0000
18.8907	2.0000	3.0000
18.8935	8.0000	3.0000
18.8962	4.0000	3.0000
18.8963	1.0000	3.0000
18.8969	5.0000	3.0000
18.8970	2.0000	3.0000
18.9128	4.0000	3.0000
18.9155	5.0000	3.0000
18.9158	1.0000	3.0000
18.9176	4.0000	3.0000
18.9206	1.0000	3.0000
18.9228	2.0000	3.0000
18.9278	12.0000	3.0000
18.9286	1.0000	3.0000
18.9436	12.0000	3.0000
18.9984	5.0000	3.0000
19.0135	5.0000	2.0000
19.0183	5.0000	2.0000
19.0185	2.0000	2.0000
19.0206	1.0000	2.0000
19.0288	27.0000	2.0000
19.0335	27.0000	2.0000
19.0363	4.0000	2.0000
19.0365	1.0000	2.0000
19.0376	14.0000	2.0000
19.0392	12.0000	2.0000
19.0398	27.0000	2.0000
19.0443	1.0000	2.0000
19.0458	27.0000	2.0000
19.0507	1.0000	2.0000
19.0598	5.0000	2.0000
19.0613	1.0000	2.0000
19.0630	4.0000	2.0000
19.0672	1.0000	2.0000
19.0690	4.0000	2.0000
19.0704	12.0000	2.0000
19.0704	5.0000	2.0000
19.0726	8.0000	2.0000
19.0752	4.0000	2.0000
19.0796	14.0000	2.0000
19.0847	5.0000	2.0000
19.0868	8.0000	2.0000
19.0869	1.0000	2.0000
19.0871	4.0000	2.0000
19.0913	5.0000	2.0000
19.0941	1.0000	2.0000
19.1019	1.0000	2.0000
19.1031	5.0000	2.0000
19.1047	2.0000	2.0000
19.1086	27.0000	2.0000
19.1090	5.0000	2.0000
19.1158	27.0000	2.0000
19.1176	5.0000	2.0000
19.1220	8.0000	2.0000
19.1263	5.0000	2.0000
19.1370	8.0000	2.0000
19.1375	1.0000	2.0000
19.1378	27.0000	2.0000
19.1422	14.0000	2.0000
19.1527	14.0000	2.0000
19.1573	27.0000	2.0000
19.1616	5.0000	2.0000
19.1746	4.0000	2.0000
19.1750	5.0000	2.0000
19.1794	5.0000	2.0000
19.1910	14.0000	2.0000
19.3922	1.0000	2.0000
19.3951	5.0000	2.0000
19.4046	8.0000	2.0000
19.4066	5.0000	2.0000
19.4353	5.0000	2.0000
19.4451	5.0000	2.0000
19.5099	14.0000	2.0000
19.6000	14.0000	2.0000
19.7125	14.0000	2.0000
19.7290	14.0000	2.0000
20.0121	14.0000	1.0000
20.1624	14.0000	1.0000
20.1721	14.0000	1.0000
20.1837	20.0000	1.0000
20.1973	14.0000	1.0000
20.2037	5.0000	1.0000
20.2170	5.0000	1.0000
20.3567	14.0000	1.0000
20.3623	14.0000	1.0000
20.4179	14.0000	1.0000
20.5472	14.0000	1.0000
20.6243	14.0000	1.0000
20.6578	14.0000	1.0000
20.7671	14.0000	1.0000
20.8043	14.0000	1.0000
20.8178	14.0000	1.0000
20.8545	14.0000	1.0000
20.9030	14.0000	1.0000
21.0485	14.0000	3.0000
21.0981	14.0000	3.0000
21.1666	14.0000	3.0000
21.1771	31.0000	3.0000
21.1968	20.0000	3.0000
21.1985	5.0000	3.0000
21.2029	24.0000	3.0000
21.2030	14.0000	3.0000
21.2036	5.0000	3.0000
21.2043	1.0000	3.0000
21.2071	4.0000	3.0000
21.2086	5.0000	3.0000
21.2114	1.0000	3.0000
21.2124	4.0000	3.0000
21.2130	5.0000	3.0000
21.2209	9.0000	3.0000
21.2211	12.0000	3.0000
22.1056	14.0000	2.0000
22.2022	14.0000	2.0000
22.2286	14.0000	2.0000
22.2823	14.0000	2.0000
22.4587	5.0000	2.0000
22.4663	1.0000	2.0000
22.4761	1.0000	2.0000
22.4838	5.0000	2.0000
22.5265	5.0000	2.0000
22.5424	1.0000	2.0000
22.5434	5.0000	2.0000
22.5546	1.0000	2.0000
22.5682	1.0000	2.0000
22.5703	14.0000	2.0000
22.5728	5.0000	2.0000
22.5785	8.0000	2.0000
22.5821	5.0000	2.0000
22.5879	5.0000	2.0000
22.5887	1.0000	2.0000
22.5958	1.0000	2.0000
22.6186	14.0000	2.0000
22.6231	5.0000	2.0000
22.6297	5.0000	2.0000
22.6341	5.0000	2.0000
22.6427	1.0000	2.0000
22.6441	5.0000	2.0000
22.6442	8.0000	2.0000
22.6747	5.0000	2.0000
22.6915	5.0000	2.0000
22.7057	5.0000	2.0000
22.7569	5.0000	2.0000
22.7787	5.0000	2.0000
22.8224	5.0000	2.0000
22.8368	1.0000	2.0000
23.4022	14.0000	1.0000
23.6904	14.0000	1.0000
23.8187	14.0000	1.0000
23.9665	14.0000	1.0000
24.0958	14.0000	2.0000
24.1782	14.0000	2.0000
24.1950	14.0000	2.0000
24.2475	14.0000	2.0000
24.5487	14.0000	2.0000
24.6757	14.0000	2.0000
24.6859	14.0000	2.0000
24.6859	14.0000	2.0000
24.6892	5.0000	2.0000
24.6897	13.0000	2.0000
24.6910	1.0000	2.0000
24.6926	12.0000	2.0000
24.6952	8.0000	2.0000
24.6956	16.0000	2.0000
24.6957	18.0000	2.0000
24.6991	9.0000	2.0000
24.6996	1.0000	2.0000
24.7006	17.0000	2.0000
24.7010	13.0000	2.0000
24.7011	22.0000	2.0000
24.7011	22.0000	2.0000
24.7019	8.0000	2.0000
24.7056	14.0000	2.0000
24.7079	27.0000	2.0000
24.7079	27.0000	2.0000
24.7085	17.0000	2.0000
24.7090	5.0000	2.0000
24.7097	1.0000	2.0000
24.7104	8.0000	2.0000
25.0175	14.0000	1.0000
25.2590	14.0000	1.0000
25.3459	14.0000	1.0000
26.0142	31.0000	1.0000
26.0540	14.0000	1.0000
26.1266	14.0000	1.0000
26.3888	14.0000	1.0000
26.5396	14.0000	1.0000
26.8252	14.0000	1.0000
27.1202	14.0000	2.0000
27.2087	14.0000	2.0000
27.3067	14.0000	2.0000
27.3413	14.0000	2.0000
27.3531	14.0000	2.0000
27.3829	16.0000	2.0000
27.4216	14.0000	2.0000
27.4474	14.0000	2.0000
27.5254	18.0000	2.0000
27.5686	14.0000	2.0000
27.5942	16.0000	2.0000
27.6108	14.0000	2.0000
27.6788	14.0000	2.0000
28.0133	14.0000	1.0000
28.0380	14.0000	1.0000
28.1257	14.0000	1.0000
28.2617	14.0000	1.0000
28.4478	14.0000	1.0000
28.5730	14.0000	1.0000
28.6676	14.0000	1.0000
29.3076	14.0000	2.0000
29.4711	14.0000	2.0000
29.6558	14.0000	2.0000
29.8035	14.0000	2.0000
30.5605	14.0000	1.0000
30.6567	14.0000	1.0000
31.0152	14.0000	1.0000
31.1105	14.0000	1.0000
31.2078	14.0000	1.0000
31.3230	14.0000	1.0000
31.3506	14.0000	1.0000
31.4456	14.0000	1.0000
31.4861	14.0000	1.0000
31.7119	14.0000	1.0000
31.7546	14.0000	1.0000
31.7888	14.0000	1.0000
31.8240	14.0000	1.0000
31.9836	14.0000	1.0000
32.0016	4.0000	1.0000
32.0453	5.0000	1.0000
32.0955	8.0000	1.0000
32.1007	5.0000	1.0000
32.1020	4.0000	1.0000
32.1155	14.0000	1.0000
32.1158	8.0000	1.0000
32.1245	5.0000	1.0000
32.1333	5.0000	1.0000
32.1381	5.0000	1.0000
32.1382	8.0000	1.0000
32.1427	5.0000	1.0000
32.1459	8.0000	1.0000
32.1486	5.0000	1.0000
32.1682	1.0000	1.0000
32.1718	2.0000	1.0000
32.1737	4.0000	1.0000
32.1752	1.0000	1.0000
32.1797	1.0000	1.0000
32.1853	14.0000	1.0000
32.1865	5.0000	1.0000
32.1874	8.0000	1.0000
32.2649	1.0000	1.0000
32.2651	4.0000	1.0000
32.2688	5.0000	1.0000
32.2702	1.0000	1.0000
32.2747	1.0000	1.0000
32.2775	12.0000	1.0000
32.3124	12.0000	1.0000
32.3193	4.0000	1.0000
32.3226	12.0000	1.0000
32.3498	14.0000	1.0000
32.3613	5.0000	1.0000
32.4212	14.0000	1.0000
32.6360	14.0000	1.0000
32.9046	14.0000	1.0000
33.0852	14.0000	2.0000
33.1396	14.0000	2.0000
33.2154	14.0000	2.0000
33.3785	14.0000	2.0000
33.3826	27.0000	2.0000
33.4137	14.0000	2.0000
33.5608	14.0000	2.0000
33.6048	14.0000	2.0000
33.6807	14.0000	2.0000
34.0315	14.0000	1.0000
34.1168	14.0000	1.0000
34.1886	14.0000	1.0000
34.2168	14.0000	1.0000
34.3553	14.0000	1.0000
34.6455	14.0000	1.0000
34.6664	14.0000	1.0000
34.8296	14.0000	1.0000
34.8544	14.0000	1.0000
34.9656	14.0000	1.0000
35.0733	14.0000	3.0000
35.1079	14.0000	3.0000
35.1600	14.0000	3.0000
35.1976	27.0000	3.0000
35.2008	5.0000	3.0000
35.2031	1.0000	3.0000
35.2034	4.0000	3.0000
35.2037	22.0000	3.0000
35.2099	8.0000	3.0000
35.2116	18.0000	3.0000
35.2133	17.0000	3.0000
35.2179	5.0000	3.0000
35.2185	16.0000	3.0000
35.2222	5.0000	3.0000
35.2230	24.0000	3.0000
35.2230	23.0000	3.0000
35.6482	14.0000	3.0000
35.6851	14.0000	3.0000
35.7279	14.0000	3.0000
35.7851	14.0000	3.0000
35.8350	14.0000	3.0000
35.8765	14.0000	3.0000
35.9748	14.0000	3.0000
36.1047	12.0000	5.0000
36.1103	12.0000	5.0000
36.1148	12.0000	5.0000
36.1431	14.0000	5.0000
36.1630	14.0000	5.0000
36.1833	14.0000	5.0000
36.1850	16.0000	5.0000
36.1940	5.0000	5.0000
36.1940	5.0000	5.0000
36.2009	1.0000	5.0000
36.2031	5.0000	5.0000
36.2056	4.0000	5.0000
36.2152	4.0000	5.0000
36.2207	14.0000	5.0000
36.2322	4.0000	5.0000
36.2374	4.0000	5.0000
36.3203	14.0000	5.0000
36.3256	16.0000	5.0000
36.3293	23.0000	5.0000
36.3466	14.0000	5.0000
36.3612	14.0000	5.0000
36.3991	14.0000	5.0000
36.4013	5.0000	5.0000
36.4014	1.0000	5.0000
36.4053	14.0000	5.0000
36.4054	4.0000	5.0000
36.4068	2.0000	5.0000
36.4071	1.0000	5.0000
36.4099	12.0000	5.0000
36.4105	5.0000	5.0000
36.4158	16.0000	5.0000
36.4175	14.0000	5.0000
36.4214	1.0000	5.0000
36.4253	4.0000	5.0000
36.4285	14.0000	5.0000
36.4503	5.0000	5.0000
36.4601	14.0000	5.0000
36.4651	12.0000	5.0000
36.4741	14.0000	5.0000
37.0659	14.0000	1.0000
37.1714	1.0000	1.0000
37.1948	14.0000	1.0000
37.2145	2.0000	1.0000
37.2250	2.0000	1.0000
37.2328	5.0000	1.0000
37.2338	1.0000	1.0000
37.2385	1.0000	1.0000
37.2442	1.0000	1.0000
37.2452	24.0000	1.0000
37.2452	23.0000	1.0000
37.2454	27.0000	1.0000
37.2518	1.0000	1.0000
37.2628	1.0000	1.0000
37.2674	4.0000	1.0000
37.2750	27.0000	1.0000
37.2787	1.0000	1.0000
37.2816	5.0000	1.0000
37.2890	22.0000	1.0000
37.6061	14.0000	1.0000
37.8141	14.0000	1.0000
37.9110	14.0000	1.0000
38.1144	14.0000	1.0000
38.8183	14.0000	1.0000
38.8822	14.0000	1.0000
38.9532	14.0000	1.0000
39.0251	14.0000	1.0000
39.0605	5.0000	1.0000
39.1987	14.0000	1.0000
39.5972	14.0000	1.0000
40.6537	14.0000	1.0000
40.6634	14.0000	1.0000
40.8818	14.0000	1.0000
40.8914	5.0000	1.0000
40.8967	5.0000	1.0000
40.9024	5.0000	1.0000
40.9092	4.0000	1.0000
40.9100	5.0000	1.0000
40.9124	1.0000	1.0000
40.9147	5.0000	1.0000
40.9197	27.0000	1.0000
40.9199	1.0000	1.0000
40.9221	8.0000	1.0000
40.9252	4.0000	1.0000
40.9252	4.0000	1.0000
40.9266	5.0000	1.0000
40.9325	1.0000	1.0000
40.9427	1.0000	1.0000
40.9451	5.0000	1.0000
40.9495	4.0000	1.0000
40.9565	1.0000	1.0000
40.9630	1.0000	1.0000
40.9681	1.0000	1.0000
40.9739	5.0000	1.0000
40.9779	14.0000	1.0000
41.4492	5.0000	4.0000
41.4523	14.0000	4.0000
41.4537	5.0000	4.0000
41.4542	9.0000	4.0000
41.4546	8.0000	4.0000
41.4546	8.0000	4.0000
41.4581	14.0000	4.0000
41.4581	12.0000	4.0000
41.4583	5.0000	4.0000
41.4589	9.0000	4.0000
41.4627	1.0000	4.0000
41.4627	27.0000	4.0000
41.4628	4.0000	4.0000
41.4632	2.0000	4.0000
41.4633	5.0000	4.0000
41.4656	9.0000	4.0000
41.4683	27.0000	4.0000
41.4685	5.0000	4.0000
41.4691	12.0000	4.0000
41.4691	12.0000	4.0000
41.4692	4.0000	4.0000
41.4694	8.0000	4.0000
41.4729	27.0000	4.0000
41.4746	5.0000	4.0000
41.4770	1.0000	4.0000
41.4790	4.0000	4.0000
41.4817	27.0000	4.0000
41.4850	5.0000	4.0000
41.4850	5.0000	4.0000
41.4855	4.0000	4.0000
41.4885	9.0000	4.0000
41.4887	12.0000	4.0000
41.4904	8.0000	4.0000
41.4927	1.0000	4.0000
41.4963	5.0000	4.0000
41.4983	1.0000	4.0000
41.4996	20.0000	4.0000
41.5025	16.0000	4.0000
41.5066	1.0000	4.0000
41.5070	5.0000	4.0000
41.5086	27.0000	4.0000
41.5091	4.0000	4.0000
41.5126	16.0000	4.0000
41.5162	5.0000	4.0000
41.5207	16.0000	4.0000
41.5219	5.0000	4.0000
41.5319	1.0000	4.0000
41.6583	14.0000	4.0000
42.0477	27.0000	1.0000
42.7185	1.0000	1.0000
43.4192	14.0000	2.0000
43.4635	5.0000	2.0000
43.4636	8.0000	2.0000
43.4686	5.0000	2.0000
43.4768	14.0000	2.0000
45.0387	18.0000	2.0000
45.0949	5.0000	2.0000
45.0963	16.0000	2.0000
45.0963	16.0000	2.0000
45.1006	5.0000	2.0000
45.1047	12.0000	2.0000
45.1091	12.0000	2.0000
45.1096	14.0000	2.0000
45.1115	1.0000	2.0000
45.1171	27.0000	2.0000
45.1171	27.0000	2.0000
45.1171	27.0000	2.0000
45.1182	8.0000	2.0000
45.1210	5.0000	2.0000
45.1254	1.0000	2.0000
45.1288	5.0000	2.0000
45.1306	1.0000	2.0000
45.1368	5.0000	2.0000
45.7129	14.0000	2.0000
47.2508	14.0000	3.0000
47.4363	14.0000	3.0000
47.4446	1.0000	3.0000
47.4474	12.0000	3.0000
47.4476	4.0000	3.0000
47.4495	1.0000	3.0000
47.4527	5.0000	3.0000
47.4561	1.0000	3.0000
47.4570	2.0000	3.0000
47.4572	4.0000	3.0000
47.4573	9.0000	3.0000
47.4574	27.0000	3.0000
47.4575	12.0000	3.0000
47.4595	18.0000	3.0000
47.4609	5.0000	3.0000
47.4634	31.0000	3.0000
47.4642	4.0000	3.0000
47.4655	12.0000	3.0000
47.4656	29.0000	3.0000
47.4656	29.0000	3.0000
47.4657	17.0000	3.0000
47.4659	27.0000	3.0000
47.4684	18.0000	3.0000
47.4686	2.0000	3.0000
47.4709	5.0000	3.0000
47.4716	12.0000	3.0000
47.4717	9.0000	3.0000
47.4718	26.0000	3.0000
47.4749	17.0000	3.0000
47.4752	5.0000	3.0000
47.4754	4.0000	3.0000
47.4755	6.0000	3.0000
47.4763	14.0000	3.0000
47.4773	18.0000	3.0000
47.4856	5.0000	3.0000
47.4962	1.0000	3.0000
47.8154	5.0000	3.0000
47.8194	18.0000	3.0000
47.8230	14.0000	3.0000
47.8358	12.0000	3.0000
47.8386	5.0000	3.0000
47.8422	4.0000	3.0000
47.8422	4.0000	3.0000
47.8446	9.0000	3.0000
47.8456	5.0000	3.0000
47.8480	4.0000	3.0000
47.8534	9.0000	3.0000
47.8549	23.0000	3.0000
47.8549	23.0000	3.0000
47.8553	5.0000	3.0000
47.8585	18.0000	3.0000
47.8593	22.0000	3.0000
47.8597	4.0000	3.0000
47.8602	5.0000	3.0000
47.8602	1.0000	3.0000
47.8624	27.0000	3.0000
47.8624	27.0000	3.0000
47.8638	16.0000	3.0000
47.8641	12.0000	3.0000
47.8651	9.0000	3.0000
47.8652	1.0000	3.0000
47.8652	17.0000	3.0000
47.8716	27.0000	3.0000
47.8717	5.0000	3.0000
47.8726	1.0000	3.0000
47.8801	22.0000	3.0000
47.8816	5.0000	3.0000
47.8816	26.0000	3.0000
47.8822	27.0000	3.0000
48.3672	14.0000	2.0000
48.4014	14.0000	2.0000
48.4547	14.0000	2.0000
48.5018	14.0000	2.0000
48.5303	14.0000	2.0000
48.6063	4.0000	2.0000
48.6887	14.0000	2.0000
48.7209	2.0000	2.0000
48.7973	14.0000	2.0000
48.8272	14.0000	2.0000
48.8825	14.0000	2.0000
48.9489	18.0000	2.0000
48.9722	1.0000	2.0000
50.9455	14.0000	1.0000
51.8227	14.0000	1.0000
51.8337	14.0000	1.0000
51.8576	17.0000	1.0000
51.8656	17.0000	1.0000
52.5517	14.0000	2.0000
52.5579	14.0000	2.0000
52.5668	14.0000	2.0000
52.5675	16.0000	2.0000
52.6032	20.0000	2.0000
52.6201	14.0000	2.0000
52.6377	14.0000	2.0000
52.6773	14.0000	2.0000
52.7122	14.0000	2.0000
52.7169	16.0000	2.0000
52.7344	14.0000	2.0000
54.3661	5.0000	3.0000
54.3672	1.0000	3.0000
54.3733	27.0000	3.0000
54.3739	8.0000	3.0000
54.3742	5.0000	3.0000
54.3777	1.0000	3.0000
54.3821	5.0000	3.0000
54.3822	14.0000	3.0000
54.3838	32.0000	3.0000
54.3873	5.0000	3.0000
54.3880	1.0000	3.0000
54.3889	8.0000	3.0000
54.3930	5.0000	3.0000
54.3936	8.0000	3.0000
54.3951	1.0000	3.0000
54.3994	8.0000	3.0000
54.9645	14.0000	3.0000
55.4410	14.0000	1.0000
55.8467	14.0000	1.0000
55.8780	14.0000	1.0000
55.9724	14.0000	1.0000
56.0562	14.0000	1.0000
56.2818	14.0000	1.0000
56.4394	14.0000	1.0000
56.4985	14.0000	1.0000
56.6302	14.0000	1.0000
57.1869	14.0000	3.0000
57.1902	16.0000	3.0000
57.1906	32.0000	3.0000
57.1906	32.0000	3.0000
57.1975	14.0000	3.0000
57.1976	32.0000	3.0000
57.1979	5.0000	3.0000
57.1989	8.0000	3.0000
57.2001	16.0000	3.0000
57.2022	14.0000	3.0000
57.2054	8.0000	3.0000
57.2121	8.0000	3.0000
57.2121	5.0000	3.0000
57.4735	5.0000	3.0000
57.4742	1.0000	3.0000
57.4784	5.0000	3.0000
57.4824	1.0000	3.0000
57.4836	5.0000	3.0000
57.4850	4.0000	3.0000
57.4866	8.0000	3.0000
57.4876	1.0000	3.0000
57.4891	27.0000	3.0000
57.4916	9.0000	3.0000
57.4917	12.0000	3.0000
57.4935	27.0000	3.0000
57.4973	1.0000	3.0000
57.4985	8.0000	3.0000
57.9621	5.0000	3.0000
58.1300	5.0000	3.0000
58.1365	5.0000	3.0000
58.1431	9.0000	3.0000
58.1432	12.0000	3.0000
58.1439	27.0000	3.0000
58.1442	5.0000	3.0000
58.1443	8.0000	3.0000
58.1496	27.0000	3.0000
58.1515	1.0000	3.0000
58.1524	5.0000	3.0000
58.1586	1.0000	3.0000
58.1597	8.0000	3.0000
58.1633	27.0000	3.0000
58.1636	5.0000	3.0000
58.1649	1.0000	3.0000
58.1653	8.0000	3.0000
58.1690	27.0000	3.0000
58.1690	27.0000	3.0000
58.1696	5.0000	3.0000
58.1709	1.0000	3.0000
58.1735	27.0000	3.0000
58.1754	1.0000	3.0000
58.1780	14.0000	3.0000
58.1792	5.0000	3.0000
58.1801	27.0000	3.0000
58.1847	1.0000	3.0000
58.1868	24.0000	3.0000
58.1868	24.0000	3.0000
58.4940	1.0000	3.0000
58.4942	5.0000	3.0000
58.4983	1.0000	3.0000
58.4999	5.0000	3.0000
58.5061	5.0000	3.0000
58.8368	18.0000	3.0000
59.1288	1.0000	3.0000
59.1338	14.0000	3.0000
59.3188	5.0000	3.0000
59.3333	1.0000	3.0000
59.3334	5.0000	3.0000
59.3380	1.0000	3.0000
59.3436	1.0000	3.0000
59.6788	27.0000	3.0000
59.6827	5.0000	3.0000
59.6828	4.0000	3.0000
59.6837	27.0000	3.0000
59.6874	1.0000	3.0000
59.6884	27.0000	3.0000
59.6905	2.0000	3.0000
59.6908	5.0000	3.0000
59.6926	1.0000	3.0000
59.6934	8.0000	3.0000
59.6944	16.0000	3.0000
59.6973	5.0000	3.0000
59.6976	2.0000	3.0000
59.6979	1.0000	3.0000
59.6980	4.0000	3.0000
59.6995	17.0000	3.0000
59.7022	5.0000	3.0000
59.7023	1.0000	3.0000
59.7031	14.0000	3.0000
59.7061	4.0000	3.0000
59.7066	27.0000	3.0000
59.7103	5.0000	3.0000
59.7259	14.0000	3.0000
60.6173	31.0000	2.0000
60.6275	5.0000	2.0000
60.6278	1.0000	2.0000
60.6304	4.0000	2.0000
60.6306	2.0000	2.0000
60.6315	18.0000	2.0000
60.6316	17.0000	2.0000
60.6331	27.0000	2.0000
60.6332	5.0000	2.0000
60.6338	32.0000	2.0000
60.6342	1.0000	2.0000
60.6355	26.0000	2.0000
60.6360	6.0000	2.0000
60.6363	16.0000	2.0000
60.6373	17.0000	2.0000
60.6374	27.0000	2.0000
60.6375	5.0000	2.0000
60.6379	8.0000	2.0000
60.6394	4.0000	2.0000
60.6394	1.0000	2.0000
60.6401	31.0000	2.0000
60.6413	18.0000	2.0000
60.6423	8.0000	2.0000
60.6429	27.0000	2.0000
60.6441	1.0000	2.0000
60.6442	9.0000	2.0000
60.6443	17.0000	2.0000
60.6443	17.0000	2.0000
60.6443	12.0000	2.0000
60.6475	5.0000	2.0000
60.6500	1.0000	2.0000
60.6525	14.0000	2.0000
60.6556	12.0000	2.0000
61.3932	14.0000	3.0000
61.3935	1.0000	3.0000
61.3936	5.0000	3.0000
61.3988	1.0000	3.0000
61.4004	5.0000	3.0000
61.4011	4.0000	3.0000
61.4033	27.0000	3.0000
61.4059	14.0000	3.0000
61.4060	26.0000	3.0000
61.4086	5.0000	3.0000
61.4088	1.0000	3.0000
61.4090	17.0000	3.0000
61.4091	20.0000	3.0000
61.4150	22.0000	3.0000
61.4151	27.0000	3.0000
61.4162	14.0000	3.0000
61.4168	8.0000	3.0000
61.4172	5.0000	3.0000
61.4177	17.0000	3.0000
61.4218	8.0000	3.0000
61.4275	1.0000	3.0000
61.4290	12.0000	3.0000
61.4292	8.0000	3.0000
61.4292	14.0000	3.0000
61.4336	5.0000	3.0000
61.4396	5.0000	3.0000
61.7292	31.0000	3.0000
64.0860	5.0000	5.0000
64.4895	1.0000	5.0000
64.4914	5.0000	5.0000
64.4949	1.0000	5.0000
64.4991	4.0000	5.0000
64.4997	5.0000	5.0000
64.5031	19.0000	5.0000
64.5036	9.0000	5.0000
64.5036	4.0000	5.0000
64.5037	12.0000	5.0000
64.5065	5.0000	5.0000
64.5088	26.0000	5.0000
64.5090	14.0000	5.0000
64.5095	4.0000	5.0000
64.5100	8.0000	5.0000
64.5105	27.0000	5.0000
64.5109	5.0000	5.0000
64.5130	9.0000	5.0000
64.5131	12.0000	5.0000
64.5147	8.0000	5.0000
64.5150	27.0000	5.0000
64.5168	16.0000	5.0000
64.5172	22.0000	5.0000
64.5186	12.0000	5.0000
64.5187	1.0000	5.0000
64.5221	4.0000	5.0000
64.5225	8.0000	5.0000
64.5239	6.0000	5.0000
64.5243	9.0000	5.0000
64.5244	12.0000	5.0000
64.5266	24.0000	5.0000
64.5266	24.0000	5.0000
66.1225	5.0000	3.0000
66.1343	5.0000	3.0000
66.1372	9.0000	3.0000
66.1373	12.0000	3.0000
66.1412	14.0000	3.0000
66.1431	9.0000	3.0000
66.1450	1.0000	3.0000
66.1467	2.0000	3.0000
66.1539	1.0000	3.0000
66.1572	17.0000	3.0000
66.1572	20.0000	3.0000
66.1636	5.0000	3.0000
66.1652	4.0000	3.0000
66.1653	2.0000	3.0000
66.1665	27.0000	3.0000
66.1713	22.0000	3.0000
66.1726	1.0000	3.0000
66.5067	4.0000	3.0000
66.7562	1.0000	3.0000
66.7663	1.0000	3.0000
66.7692	5.0000	3.0000
66.7883	1.0000	3.0000
66.9436	5.0000	3.0000
66.9482	5.0000	3.0000
67.4253	5.0000	1.0000
67.4316	5.0000	1.0000
67.9693	9.0000	1.0000
68.2172	14.0000	2.0000
68.3677	14.0000	2.0000
68.3733	14.0000	2.0000
68.3788	14.0000	2.0000
68.4067	14.0000	2.0000
68.4145	14.0000	2.0000
68.4498	14.0000	2.0000
68.5188	14.0000	2.0000
68.5333	14.0000	2.0000
68.5384	18.0000	2.0000
68.5702	14.0000	2.0000
68.6883	14.0000	2.0000
68.8093	5.0000	2.0000
70.9650	14.0000	1.0000
71.0502	14.0000	2.0000
71.0555	4.0000	2.0000
71.0555	4.0000	2.0000
71.0567	5.0000	2.0000
71.0582	1.0000	2.0000
71.0610	5.0000	2.0000
71.0612	8.0000	2.0000
71.0617	27.0000	2.0000
71.0617	27.0000	2.0000
71.0617	17.0000	2.0000
71.0633	2.0000	2.0000
71.0658	9.0000	2.0000
71.0659	5.0000	2.0000
71.0660	27.0000	2.0000
71.0664	12.0000	2.0000
71.0668	17.0000	2.0000
71.0669	18.0000	2.0000
71.0672	1.0000	2.0000
71.0700	22.0000	2.0000
71.0704	27.0000	2.0000
71.0709	5.0000	2.0000
71.0712	14.0000	2.0000
71.0720	12.0000	2.0000
71.0733	1.0000	2.0000
71.0742	17.0000	2.0000
71.0800	5.0000	2.0000
71.0815	17.0000	2.0000
71.0875	27.0000	2.0000
72.3458	1.0000	3.0000
72.3502	5.0000	3.0000
72.3506	1.0000	3.0000
72.3507	4.0000	3.0000
72.3523	14.0000	3.0000
72.3555	27.0000	3.0000
72.3560	5.0000	3.0000
72.3562	4.0000	3.0000
72.3564	1.0000	3.0000
72.3572	24.0000	3.0000
72.3572	24.0000	3.0000
72.3602	9.0000	3.0000
72.3605	5.0000	3.0000
72.3606	18.0000	3.0000
72.3609	8.0000	3.0000
72.3650	28.0000	3.0000
72.3651	17.0000	3.0000
72.3654	18.0000	3.0000
72.3669	4.0000	3.0000
72.3669	4.0000	3.0000
72.3726	18.0000	3.0000
72.3737	5.0000	3.0000
72.3742	1.0000	3.0000
72.3766	24.0000	3.0000
72.3766	23.0000	3.0000
72.3817	24.0000	3.0000
72.3817	23.0000	3.0000
72.3825	14.0000	3.0000
72.9189	9.0000	3.0000
73.1880	5.0000	2.0000
73.1930	5.0000	2.0000
73.1934	1.0000	2.0000
73.1967	4.0000	2.0000
73.1977	8.0000	2.0000
73.1997	5.0000	2.0000
73.2001	1.0000	2.0000
73.2019	4.0000	2.0000
73.2020	9.0000	2.0000
73.2067	4.0000	2.0000
73.2067	1.0000	2.0000
73.2077	12.0000	2.0000
73.2127	4.0000	2.0000
73.2128	12.0000	2.0000
73.2133	2.0000	2.0000
73.2134	9.0000	2.0000
73.2159	26.0000	2.0000
73.2163	27.0000	2.0000
73.2169	8.0000	2.0000
73.2170	5.0000	2.0000
73.2178	4.0000	2.0000
73.2182	22.0000	2.0000
73.2222	9.0000	2.0000
73.2224	12.0000	2.0000
73.2226	22.0000	2.0000
73.2232	5.0000	2.0000
73.2234	27.0000	2.0000
73.2351	22.0000	2.0000
73.2363	27.0000	2.0000
73.2419	27.0000	2.0000
73.2422	29.0000	2.0000
73.2422	29.0000	2.0000
73.2474	14.0000	2.0000
74.3473	5.0000	3.0000
74.3495	27.0000	3.0000
74.3526	26.0000	3.0000
74.3529	5.0000	3.0000
74.3560	27.0000	3.0000
74.3562	4.0000	3.0000
74.3562	4.0000	3.0000
74.3578	8.0000	3.0000
74.3606	5.0000	3.0000
74.3610	27.0000	3.0000
74.3627	9.0000	3.0000
74.3636	1.0000	3.0000
74.3648	4.0000	3.0000
74.3691	17.0000	3.0000
74.3713	1.0000	3.0000
74.3716	14.0000	3.0000
74.3721	27.0000	3.0000
74.3801	14.0000	3.0000
75.3259	1.0000	1.0000
75.3322	27.0000	1.0000
75.3420	17.0000	1.0000
75.3517	14.0000	1.0000
75.3635	14.0000	1.0000
75.8680	14.0000	1.0000
76.2482	5.0000	3.0000
76.2486	27.0000	3.0000
76.2498	26.0000	3.0000
76.2559	4.0000	3.0000
76.2589	27.0000	3.0000
76.2592	12.0000	3.0000
76.2652	9.0000	3.0000
76.2665	4.0000	3.0000
76.2673	14.0000	3.0000
76.2723	1.0000	3.0000
76.2740	20.0000	3.0000
76.2744	14.0000	3.0000
76.2770	5.0000	3.0000
76.2805	1.0000	3.0000
76.2858	18.0000	3.0000
76.2874	1.0000	3.0000
76.2941	1.0000	3.0000
76.2990	14.0000	3.0000
77.3004	5.0000	1.0000
77.3082	5.0000	1.0000
77.3127	5.0000	1.0000
78.4394	1.0000	1.0000
78.4544	1.0000	1.0000
78.4567	5.0000	1.0000
78.4601	1.0000	1.0000
78.4602	4.0000	1.0000
79.8582	8.0000	1.0000
79.8595	5.0000	1.0000
79.8608	9.0000	1.0000
79.8632	1.0000	1.0000
79.8633	4.0000	1.0000
79.8634	2.0000	1.0000
79.8636	12.0000	1.0000
79.8650	5.0000	1.0000
79.8675	9.0000	1.0000
79.8756	14.0000	1.0000
79.8788	1.0000	1.0000
79.8827	14.0000	1.0000
79.8852	5.0000	1.0000
81.0333	1.0000	1.0000
81.1872	14.0000	1.0000
81.5727	19.0000	1.0000
82.1213	12.0000	3.0000
82.1231	5.0000	3.0000
82.1264	1.0000	3.0000
82.1269	4.0000	3.0000
82.1274	5.0000	3.0000
82.1277	22.0000	3.0000
82.1278	9.0000	3.0000
82.1282	2.0000	3.0000
82.1288	8.0000	3.0000
82.1291	27.0000	3.0000
82.1310	12.0000	3.0000
82.1322	5.0000	3.0000
82.1327	2.0000	3.0000
82.1335	8.0000	3.0000
82.1343	22.0000	3.0000
82.1343	22.0000	3.0000
82.1348	18.0000	3.0000
82.1349	17.0000	3.0000
82.1359	4.0000	3.0000
82.1375	14.0000	3.0000
82.1392	1.0000	3.0000
82.1393	26.0000	3.0000
82.1414	2.0000	3.0000
82.1467	16.0000	3.0000
82.1524	27.0000	3.0000
82.1620	5.0000	3.0000
82.1639	14.0000	3.0000
82.4460	1.0000	3.0000
82.4502	27.0000	3.0000
82.4534	4.0000	3.0000
82.4535	5.0000	3.0000
82.4540	23.0000	3.0000
82.4570	14.0000	3.0000
82.4575	8.0000	3.0000
82.4610	4.0000	3.0000
82.4612	2.0000	3.0000
82.4614	1.0000	3.0000
82.4623	26.0000	3.0000
82.4644	27.0000	3.0000
82.4672	4.0000	3.0000
82.4673	5.0000	3.0000
82.4715	18.0000	3.0000
82.4750	4.0000	3.0000
82.8768	14.0000	3.0000
82.8906	18.0000	3.0000
82.8929	1.0000	3.0000
82.8984	18.0000	3.0000
82.9001	5.0000	3.0000
82.9008	12.0000	3.0000
82.9017	1.0000	3.0000
82.9018	14.0000	3.0000
82.9020	26.0000	3.0000
82.9021	27.0000	3.0000
82.9021	27.0000	3.0000
82.9032	17.0000	3.0000
82.9051	5.0000	3.0000
82.9065	27.0000	3.0000
82.9104	5.0000	3.0000
82.9123	14.0000	3.0000
82.9183	14.0000	3.0000
82.9192	5.0000	3.0000
82.9439	14.0000	3.0000
83.3729	4.0000	3.0000
83.3745	5.0000	3.0000
83.3776	14.0000	3.0000
83.3781	1.0000	3.0000
83.3808	27.0000	3.0000
83.3817	5.0000	3.0000
83.3830	1.0000	3.0000
83.3847	8.0000	3.0000
83.3883	5.0000	3.0000
83.3938	1.0000	3.0000
83.3943	5.0000	3.0000
83.3976	12.0000	3.0000
83.4147	14.0000	3.0000
83.6445	27.0000	3.0000
83.6495	14.0000	3.0000
83.6502	5.0000	3.0000
83.6545	5.0000	3.0000
83.6552	1.0000	3.0000
83.6560	9.0000	3.0000
83.6608	5.0000	3.0000
83.6633	9.0000	3.0000
83.6634	12.0000	3.0000
83.6653	5.0000	3.0000
83.6701	1.0000	3.0000
83.6714	14.0000	3.0000
83.6741	5.0000	3.0000
83.7673	14.0000	3.0000
83.7734	14.0000	3.0000
83.8207	14.0000	3.0000
84.1473	14.0000	3.0000
84.6873	17.0000	3.0000
84.6899	14.0000	3.0000
84.6909	12.0000	3.0000
84.6924	4.0000	3.0000
84.6955	5.0000	3.0000
84.6987	16.0000	3.0000
84.6997	17.0000	3.0000
84.7017	14.0000	3.0000
84.7022	5.0000	3.0000
84.7024	8.0000	3.0000
84.7140	27.0000	3.0000
84.7217	1.0000	3.0000
85.4481	27.0000	1.0000
86.5975	14.0000	2.0000
86.6926	12.0000	2.0000
86.7370	14.0000	2.0000
86.7457	1.0000	2.0000
86.7467	27.0000	2.0000
86.7527	1.0000	2.0000
86.7550	5.0000	2.0000
86.7609	1.0000	2.0000
86.7619	4.0000	2.0000
86.7655	12.0000	2.0000
86.7677	4.0000	2.0000
86.7681	22.0000	2.0000
86.7681	1.0000	2.0000
86.7683	26.0000	2.0000
86.7683	26.0000	2.0000
86.7683	27.0000	2.0000
86.7701	12.0000	2.0000
86.7737	9.0000	2.0000
86.7740	5.0000	2.0000
86.7747	22.0000	2.0000
86.7748	24.0000	2.0000
86.7748	24.0000	2.0000
86.7763	1.0000	2.0000
86.7767	4.0000	2.0000
86.7802	8.0000	2.0000
86.7804	22.0000	2.0000
86.7819	5.0000	2.0000
86.7825	1.0000	2.0000
86.7831	4.0000	2.0000
86.7864	5.0000	2.0000
86.7883	22.0000	2.0000
86.7920	27.0000	2.0000
86.7986	1.0000	2.0000
86.7986	4.0000	2.0000
86.8067	8.0000	2.0000
87.4770	14.0000	1.0000
87.4815	14.0000	1.0000
87.5118	14.0000	1.0000
87.5158	5.0000	1.0000
87.5161	14.0000	1.0000
87.5176	1.0000	1.0000
87.5183	4.0000	1.0000
87.5241	1.0000	1.0000
87.5296	14.0000	1.0000
88.2737	2.0000	2.0000
88.2810	4.0000	2.0000
88.2899	14.0000	2.0000
88.3174	14.0000	2.0000
88.3226	2.0000	2.0000
88.3370	1.0000	2.0000
88.3423	14.0000	2.0000
88.3436	1.0000	2.0000
88.3615	5.0000	2.0000
88.3620	1.0000	2.0000
88.3621	4.0000	2.0000
88.3664	1.0000	2.0000
88.4252	5.0000	2.0000
88.4301	4.0000	2.0000
88.4302	2.0000	2.0000
88.4569	5.0000	2.0000
88.4615	1.0000	2.0000
88.4655	5.0000	2.0000
88.4697	18.0000	2.0000
88.4706	5.0000	2.0000
88.4730	9.0000	2.0000
88.4754	12.0000	2.0000
88.4794	5.0000	2.0000
88.4870	9.0000	2.0000
88.4871	12.0000	2.0000
88.4909	5.0000	2.0000
88.8965	14.0000	2.0000
88.9076	14.0000	2.0000
88.9380	14.0000	2.0000
88.9659	14.0000	2.0000
88.9841	14.0000	2.0000
88.9853	18.0000	2.0000
88.9903	14.0000	2.0000
89.0047	14.0000	2.0000
89.0305	14.0000	2.0000
89.0668	1.0000	2.0000
89.0669	17.0000	2.0000
89.0671	20.0000	2.0000
89.0759	4.0000	2.0000
89.0810	1.0000	2.0000
89.0951	1.0000	2.0000
89.1926	2.0000	2.0000
89.2634	14.0000	2.0000
89.2782	14.0000	2.0000
89.2908	14.0000	2.0000
89.3008	14.0000	2.0000
89.3210	18.0000	2.0000
89.3346	18.0000	2.0000
89.3447	18.0000	2.0000
89.3868	12.0000	2.0000
93.0050	5.0000	2.0000
93.0052	4.0000	2.0000
93.0054	1.0000	2.0000
93.0117	5.0000	2.0000
93.0118	1.0000	2.0000
93.0144	18.0000	2.0000
93.0150	16.0000	2.0000
93.0150	16.0000	2.0000
93.0156	4.0000	2.0000
93.0157	23.0000	2.0000
93.0166	9.0000	2.0000
93.0172	1.0000	2.0000
93.0181	5.0000	2.0000
93.0202	16.0000	2.0000
93.0207	18.0000	2.0000
93.0218	9.0000	2.0000
93.0238	27.0000	2.0000
93.0238	27.0000	2.0000
93.0240	8.0000	2.0000
93.0241	1.0000	2.0000
93.0250	4.0000	2.0000
93.0323	5.0000	2.0000
93.0330	8.0000	2.0000
93.0332	1.0000	2.0000
93.0373	5.0000	2.0000
93.0382	1.0000	2.0000
93.0440	5.0000	2.0000
93.0457	14.0000	2.0000
93.0502	5.0000	2.0000
93.0582	5.0000	2.0000
93.0635	1.0000	2.0000
93.5086	14.0000	2.0000
93.5386	14.0000	2.0000
94.6296	14.0000	1.0000
94.6719	5.0000	1.0000
94.7211	31.0000	1.0000
95.1244	14.0000	1.0000
95.1319	14.0000	1.0000
95.1413	14.0000	1.0000
95.1526	5.0000	1.0000
96.4951	14.0000	3.0000
96.4998	1.0000	3.0000
96.5012	5.0000	3.0000
96.5044	1.0000	3.0000
96.5056	8.0000	3.0000
96.5062	5.0000	3.0000
96.5070	9.0000	3.0000
96.5088	27.0000	3.0000
96.5089	4.0000	3.0000
96.5093	17.0000	3.0000
96.5096	23.0000	3.0000
96.5113	5.0000	3.0000
96.5130	9.0000	3.0000
96.5135	12.0000	3.0000
96.5143	4.0000	3.0000
96.5154	22.0000	3.0000
96.5155	26.0000	3.0000
96.5158	18.0000	3.0000
96.5158	18.0000	3.0000
96.5162	1.0000	3.0000
96.5192	14.0000	3.0000
96.5196	4.0000	3.0000
96.5201	27.0000	3.0000
96.5203	2.0000	3.0000
96.5235	5.0000	3.0000
96.5276	32.0000	3.0000
96.5279	1.0000	3.0000
96.5283	14.0000	3.0000
96.5310	22.0000	3.0000
96.5331	16.0000	3.0000
96.5332	14.0000	3.0000
96.5353	1.0000	3.0000
96.5439	14.0000	3.0000
97.7252	18.0000	1.0000
97.9021	9.0000	1.0000
97.9818	31.0000	1.0000
98.1872	31.0000	2.0000
98.2419	1.0000	2.0000
98.2917	14.0000	2.0000
98.5835	14.0000	2.0000
98.6352	14.0000	2.0000
99.0706	2.0000	3.0000
99.3275	24.0000	3.0000
99.3275	24.0000	3.0000
99.3280	28.0000	3.0000
99.3298	27.0000	3.0000
99.3301	2.0000	3.0000
99.3359	27.0000	3.0000
99.3402	8.0000	3.0000
99.3418	27.0000	3.0000
99.3418	22.0000	3.0000
99.3427	6.0000	3.0000
99.3472	22.0000	3.0000
99.3488	5.0000	3.0000
99.3490	8.0000	3.0000
99.3500	4.0000	3.0000
99.3500	16.0000	3.0000
99.3536	23.0000	3.0000
99.3537	24.0000	3.0000
99.3546	8.0000	3.0000
99.3554	22.0000	3.0000
99.3555	1.0000	3.0000
99.3574	14.0000	3.0000
99.3582	5.0000	3.0000
99.3737	14.0000	3.0000
99.7983	4.0000	3.0000
99.7985	2.0000	3.0000
99.8020	1.0000	3.0000
99.8022	5.0000	3.0000
99.8029	26.0000	3.0000
99.8053	8.0000	3.0000
99.8072	1.0000	3.0000
99.8073	9.0000	3.0000
99.8075	12.0000	3.0000
99.8086	4.0000	3.0000
99.8116	1.0000	3.0000
99.8136	9.0000	3.0000
99.8137	12.0000	3.0000
99.8151	14.0000	3.0000
99.8163	13.0000	3.0000
99.8178	5.0000	3.0000
99.8248	5.0000	3.0000
99.8255	4.0000	3.0000
99.8268	8.0000	3.0000
99.8364	1.0000	3.0000
99.8435	14.0000	3.0000
99.8442	5.0000	3.0000
99.8443	8.0000	3.0000
100.1548	5.0000	1.0000
100.1605	27.0000	1.0000
100.1607	5.0000	1.0000
100.1662	5.0000	1.0000
100.1692	27.0000	1.0000
100.1694	4.0000	1.0000
100.1703	1.0000	1.0000
100.1703	9.0000	1.0000
100.1705	12.0000	1.0000
100.1714	5.0000	1.0000
100.1761	1.0000	1.0000
100.1764	4.0000	1.0000
100.1771	6.0000	1.0000
100.1773	5.0000	1.0000
100.1775	8.0000	1.0000
100.1776	26.0000	1.0000
100.1845	9.0000	1.0000
100.1862	14.0000	1.0000
100.1934	8.0000	1.0000
100.1947	14.0000	1.0000
100.7614	14.0000	1.0000
101.1381	4.0000	3.0000
101.1865	14.0000	3.0000
101.2031	14.0000	3.0000
101.2729	14.0000	3.0000
101.2816	14.0000	3.0000
101.3859	24.0000	3.0000
101.3932	4.0000	3.0000
101.3977	17.0000	3.0000
101.3985	24.0000	3.0000
101.3985	24.0000	3.0000
101.4021	31.0000	3.0000
101.4026	27.0000	3.0000
101.4028	24.0000	3.0000
101.4028	24.0000	3.0000
101.4034	17.0000	3.0000
101.4060	5.0000	3.0000
101.4066	9.0000	3.0000
101.4067	12.0000	3.0000
101.4071	27.0000	3.0000
101.4097	20.0000	3.0000
101.4103	17.0000	3.0000
101.4103	5.0000	3.0000
101.4112	16.0000	3.0000
101.4112	16.0000	3.0000
101.4113	28.0000	3.0000
101.4123	12.0000	3.0000
101.4151	5.0000	3.0000
101.4154	27.0000	3.0000
101.4162	8.0000	3.0000
101.4183	17.0000	3.0000
101.4184	26.0000	3.0000
101.4184	13.0000	3.0000
101.4200	1.0000	3.0000
101.4200	5.0000	3.0000
101.4207	4.0000	3.0000
101.4218	27.0000	3.0000
101.4219	12.0000	3.0000
101.4225	8.0000	3.0000
101.4225	31.0000	3.0000
101.4287	1.0000	3.0000
101.4288	8.0000	3.0000
101.4291	5.0000	3.0000
101.4296	9.0000	3.0000
101.4297	4.0000	3.0000
101.4345	13.0000	3.0000
101.4345	5.0000	3.0000
101.4351	27.0000	3.0000
101.4359	24.0000	3.0000
101.4366	12.0000	3.0000
101.4386	22.0000	3.0000
101.4400	9.0000	3.0000
101.4420	14.0000	3.0000
101.4509	4.0000	3.0000
101.5884	1.0000	3.0000
101.5938	1.0000	3.0000
101.5990	1.0000	3.0000
101.6009	4.0000	3.0000
101.6038	5.0000	3.0000
101.6040	1.0000	3.0000
101.6066	4.0000	3.0000
101.6104	2.0000	3.0000
101.6118	27.0000	3.0000
101.6129	4.0000	3.0000
101.6159	1.0000	3.0000
101.6159	2.0000	3.0000
101.6168	26.0000	3.0000
101.6169	5.0000	3.0000
101.6171	12.0000	3.0000
101.6192	8.0000	3.0000
101.6200	4.0000	3.0000
101.6205	1.0000	3.0000
101.6219	9.0000	3.0000
101.6228	5.0000	3.0000
101.6231	2.0000	3.0000
101.6234	24.0000	3.0000
101.6234	24.0000	3.0000
101.6244	20.0000	3.0000
101.6244	20.0000	3.0000
101.6246	27.0000	3.0000
101.6247	22.0000	3.0000
101.6248	26.0000	3.0000
101.6262	1.0000	3.0000
101.6300	27.0000	3.0000
101.6303	18.0000	3.0000
101.6311	2.0000	3.0000
101.6329	31.0000	3.0000
101.6359	12.0000	3.0000
101.6379	1.0000	3.0000
101.6380	22.0000	3.0000
101.6408	16.0000	3.0000
101.6411	9.0000	3.0000
101.6423	4.0000	3.0000
101.6426	5.0000	3.0000
101.6473	1.0000	3.0000
101.6499	27.0000	3.0000
101.6499	18.0000	3.0000
101.8433	14.0000	3.0000
101.8794	1.0000	3.0000
101.8846	1.0000	3.0000
101.8862	2.0000	3.0000
101.8945	4.0000	3.0000
101.8957	1.0000	3.0000
101.8963	14.0000	3.0000
101.9008	4.0000	3.0000
101.9019	1.0000	3.0000
101.9031	2.0000	3.0000
101.9032	5.0000	3.0000
101.9039	20.0000	3.0000
101.9045	8.0000	3.0000
101.9046	27.0000	3.0000
101.9060	17.0000	3.0000
101.9097	27.0000	3.0000
101.9111	8.0000	3.0000
101.9114	17.0000	3.0000
101.9129	18.0000	3.0000
101.9141	1.0000	3.0000
101.9142	4.0000	3.0000
101.9161	5.0000	3.0000
101.9165	12.0000	3.0000
101.9168	27.0000	3.0000
101.9177	17.0000	3.0000
101.9219	18.0000	3.0000
101.9223	5.0000	3.0000
101.9225	17.0000	3.0000
102.1438	14.0000	4.0000
102.2076	14.0000	4.0000
102.2314	1.0000	4.0000
102.2346	2.0000	4.0000
102.2360	8.0000	4.0000
102.2364	1.0000	4.0000
102.2370	5.0000	4.0000
102.2387	18.0000	4.0000
102.2395	4.0000	4.0000
102.2426	1.0000	4.0000
102.2445	5.0000	4.0000
102.2448	18.0000	4.0000
102.2452	26.0000	4.0000
102.2461	4.0000	4.0000
102.2469	12.0000	4.0000
102.2523	1.0000	4.0000
102.2525	5.0000	4.0000
102.2526	27.0000	4.0000
102.2527	6.0000	4.0000
102.2529	2.0000	4.0000
102.2545	4.0000	4.0000
102.2576	5.0000	4.0000
102.2592	27.0000	4.0000
102.2599	28.0000	4.0000
102.2632	22.0000	4.0000
102.2644	1.0000	4.0000
102.2670	24.0000	4.0000
102.2670	24.0000	4.0000
102.2713	18.0000	4.0000
102.5291	5.0000	4.0000
102.5363	14.0000	4.0000
102.6023	1.0000	4.0000
102.6078	1.0000	4.0000
102.6169	4.0000	4.0000
102.6190	1.0000	4.0000
102.6238	1.0000	4.0000
102.6239	4.0000	4.0000
102.6353	4.0000	4.0000
102.6359	1.0000	4.0000
102.6369	9.0000	4.0000
102.6370	5.0000	4.0000
102.6428	1.0000	4.0000
102.6432	5.0000	4.0000
102.6449	4.0000	4.0000
102.6455	2.0000	4.0000
102.6480	14.0000	4.0000
102.6537	4.0000	4.0000
102.6537	4.0000	4.0000
102.6554	5.0000	4.0000
102.6591	2.0000	4.0000
102.6601	4.0000	4.0000
102.6673	1.0000	4.0000
102.6685	8.0000	4.0000
102.6732	14.0000	4.0000
102.6762	5.0000	4.0000
102.6774	4.0000	4.0000
102.6788	27.0000	4.0000
102.6813	22.0000	4.0000
102.6835	4.0000	4.0000
102.6861	26.0000	4.0000
102.6893	22.0000	4.0000
102.6904	32.0000	4.0000
102.6918	1.0000	4.0000
102.6926	27.0000	4.0000
102.6932	5.0000	4.0000
102.7032	1.0000	4.0000
102.7040	27.0000	4.0000
102.7047	24.0000	4.0000
102.7048	23.0000	4.0000
102.7150	27.0000	4.0000
102.7176	14.0000	4.0000
102.7341	5.0000	4.0000
102.7364	14.0000	4.0000
103.0819	5.0000	5.0000
103.1008	5.0000	5.0000
103.1072	5.0000	5.0000
103.1103	1.0000	5.0000
103.1133	5.0000	5.0000
103.1165	1.0000	5.0000
103.1167	4.0000	5.0000
103.1182	8.0000	5.0000
103.1229	2.0000	5.0000
103.1268	1.0000	5.0000
103.1270	5.0000	5.0000
103.1344	18.0000	5.0000
103.1364	5.0000	5.0000
103.1371	24.0000	5.0000
103.1371	24.0000	5.0000
103.1400	4.0000	5.0000
103.1417	28.0000	5.0000
103.1421	18.0000	5.0000
103.1469	24.0000	5.0000
103.1469	24.0000	5.0000
103.1521	2.0000	5.0000
103.1542	14.0000	5.0000
103.1567	5.0000	5.0000
103.1569	1.0000	5.0000
103.1672	14.0000	5.0000
103.8011	14.0000	5.0000
103.8519	14.0000	5.0000
103.8691	14.0000	5.0000
103.8892	4.0000	5.0000
103.9027	14.0000	5.0000
103.9188	27.0000	5.0000
103.9209	18.0000	5.0000
103.9274	9.0000	5.0000
103.9275	12.0000	5.0000
103.9299	17.0000	5.0000
103.9349	1.0000	5.0000
103.9350	4.0000	5.0000
103.9451	14.0000	5.0000
103.9459	16.0000	5.0000
103.9471	23.0000	5.0000
104.8558	14.0000	1.0000
104.8631	5.0000	1.0000
104.9428	5.0000	1.0000
104.9434	4.0000	1.0000
104.9447	1.0000	1.0000
104.9468	27.0000	1.0000
104.9475	5.0000	1.0000
104.9482	17.0000	1.0000
104.9539	27.0000	1.0000
104.9628	5.0000	1.0000
104.9632	1.0000	1.0000
104.9637	4.0000	1.0000
104.9669	14.0000	1.0000
104.9681	4.0000	1.0000
104.9717	9.0000	1.0000
104.9721	5.0000	1.0000
105.3996	31.0000	2.0000
105.4563	14.0000	2.0000
106.5548	27.0000	2.0000
106.5745	16.0000	2.0000
106.5817	22.0000	2.0000
106.5823	5.0000	2.0000
106.5835	1.0000	2.0000
106.5856	9.0000	2.0000
106.5916	22.0000	2.0000
106.5917	1.0000	2.0000
106.5933	5.0000	2.0000
106.5998	22.0000	2.0000
106.6247	22.0000	2.0000
106.6283	27.0000	2.0000
107.4501	1.0000	2.0000
107.4501	4.0000	2.0000
107.4548	1.0000	2.0000
107.4548	4.0000	2.0000
107.4599	5.0000	2.0000
107.4603	1.0000	2.0000
107.4604	4.0000	2.0000
107.4653	1.0000	2.0000
107.4757	1.0000	2.0000
107.4760	4.0000	2.0000
107.4765	2.0000	2.0000
107.4829	4.0000	2.0000
107.4829	4.0000	2.0000
107.4833	8.0000	2.0000
107.5565	1.0000	2.0000
107.9121	1.0000	2.0000
107.9122	4.0000	2.0000
107.9132	5.0000	2.0000
107.9145	2.0000	2.0000
107.9165	1.0000	2.0000
107.9178	27.0000	2.0000
107.9181	5.0000	2.0000
107.9207	14.0000	2.0000
107.9223	1.0000	2.0000
107.9225	26.0000	2.0000
107.9225	26.0000	2.0000
107.9226	12.0000	2.0000
107.9226	12.0000	2.0000
107.9227	5.0000	2.0000
107.9227	5.0000	2.0000
107.9228	27.0000	2.0000
107.9230	22.0000	2.0000
107.9271	9.0000	2.0000
107.9272	5.0000	2.0000
107.9278	26.0000	2.0000
107.9278	22.0000	2.0000
107.9288	8.0000	2.0000
107.9290	4.0000	2.0000
107.9308	16.0000	2.0000
107.9312	14.0000	2.0000
107.9355	32.0000	2.0000
107.9358	18.0000	2.0000
107.9358	18.0000	2.0000
107.9367	27.0000	2.0000
107.9478	31.0000	2.0000
108.2781	27.0000	3.0000
108.2833	27.0000	3.0000
108.2837	1.0000	3.0000
108.2838	5.0000	3.0000
108.2838	16.0000	3.0000
108.2840	28.0000	3.0000
108.2843	26.0000	3.0000
108.2843	26.0000	3.0000
108.2845	12.0000	3.0000
108.2856	4.0000	3.0000
108.2891	27.0000	3.0000
108.2924	16.0000	3.0000
108.2935	9.0000	3.0000
108.2939	5.0000	3.0000
108.2943	27.0000	3.0000
108.2986	8.0000	3.0000
108.2987	5.0000	3.0000
108.2996	1.0000	3.0000
108.3010	4.0000	3.0000
108.3025	22.0000	3.0000
108.6690	14.0000	3.0000
108.6766	5.0000	3.0000
108.6771	9.0000	3.0000
108.6775	27.0000	3.0000
108.6811	5.0000	3.0000
108.6811	5.0000	3.0000
108.6835	27.0000	3.0000
108.6843	14.0000	3.0000
[truncated: 83,758 more rows]
