# Supplementary material for: Spontaneous cortical activity is transiently poised close to criticality
Source: PLoS Comput Biol. 2017 May 24;13(5):e1005543. doi: 10.1371/journal.pcbi.1005543 (PMC5464673; doi:10.1371/journal.pcbi.1005543)
Supplement: S1 Dataset — The data include the spike timings, electrode index and state information. Details can be found in the README file. (ZIP) [file pcbi.1005543.s005.zip › cat2_data.txt]

0.5081	14.0000	1.0000
0.5660	29.0000	1.0000
0.5709	1.0000	1.0000
0.5749	29.0000	1.0000
0.5802	29.0000	1.0000
0.5836	5.0000	1.0000
0.6468	16.0000	1.0000
0.6741	14.0000	1.0000
0.6794	14.0000	1.0000
0.6899	14.0000	1.0000
0.9756	29.0000	1.0000
1.1977	25.0000	1.0000
1.2175	16.0000	1.0000
1.2287	27.0000	1.0000
1.2437	14.0000	1.0000
1.6481	32.0000	1.0000
1.6550	32.0000	1.0000
1.7658	3.0000	1.0000
1.7662	14.0000	1.0000
1.7860	3.0000	1.0000
1.7907	14.0000	1.0000
1.8030	3.0000	1.0000
1.8300	14.0000	1.0000
1.8974	14.0000	1.0000
1.9498	14.0000	1.0000
1.9662	14.0000	1.0000
2.0119	14.0000	1.0000
2.2612	5.0000	1.0000
2.3879	1.0000	1.0000
2.4959	14.0000	1.0000
2.4978	3.0000	1.0000
2.5023	7.0000	1.0000
2.5037	3.0000	1.0000
2.5044	26.0000	1.0000
2.5073	7.0000	1.0000
2.5094	3.0000	1.0000
2.5140	3.0000	1.0000
2.6160	20.0000	1.0000
2.6587	1.0000	1.0000
2.6637	1.0000	1.0000
2.6778	1.0000	1.0000
2.6780	5.0000	1.0000
3.1726	29.0000	1.0000
3.2773	14.0000	1.0000
3.2958	27.0000	1.0000
3.3311	26.0000	1.0000
3.3401	14.0000	1.0000
3.3548	14.0000	1.0000
3.3646	26.0000	1.0000
3.4241	1.0000	1.0000
3.9127	29.0000	1.0000
4.0064	30.0000	1.0000
4.0079	0.0000	1.0000
4.5282	1.0000	1.0000
4.7325	7.0000	1.0000
4.7332	26.0000	1.0000
4.7428	7.0000	1.0000
4.7474	7.0000	1.0000
4.7548	26.0000	1.0000
4.7913	26.0000	1.0000
4.7944	14.0000	1.0000
4.8507	14.0000	1.0000
4.8809	14.0000	1.0000
5.0674	14.0000	1.0000
5.0849	3.0000	1.0000
5.0891	3.0000	1.0000
5.1123	7.0000	1.0000
5.1320	14.0000	1.0000
5.4203	14.0000	1.0000
5.4427	14.0000	1.0000
6.0641	25.0000	1.0000
6.0689	14.0000	1.0000
6.0910	14.0000	1.0000
6.1000	3.0000	1.0000
6.1014	14.0000	1.0000
6.1033	7.0000	1.0000
6.1100	3.0000	1.0000
6.1308	14.0000	1.0000
6.2165	14.0000	1.0000
6.2318	14.0000	1.0000
6.9056	3.0000	1.0000
6.9093	14.0000	1.0000
6.9099	3.0000	1.0000
7.6683	5.0000	1.0000
7.7290	1.0000	1.0000
7.7435	5.0000	1.0000
7.7495	1.0000	1.0000
7.7603	5.0000	1.0000
7.8787	14.0000	1.0000
7.8911	7.0000	1.0000
7.9307	14.0000	1.0000
7.9491	14.0000	1.0000
7.9690	14.0000	1.0000
7.9913	5.0000	1.0000
8.0210	14.0000	3.0000
8.0281	7.0000	3.0000
8.9485	25.0000	3.0000
9.4045	1.0000	3.0000
9.5045	1.0000	3.0000
9.5064	26.0000	3.0000
9.5735	5.0000	3.0000
9.5801	5.0000	3.0000
9.7417	30.0000	3.0000
9.7540	27.0000	3.0000
9.7547	5.0000	3.0000
9.7637	5.0000	3.0000
9.7697	3.0000	3.0000
9.7709	5.0000	3.0000
9.7716	20.0000	3.0000
9.7761	3.0000	3.0000
9.7795	3.0000	3.0000
9.8957	30.0000	3.0000
9.8967	5.0000	3.0000
9.9039	5.0000	3.0000
9.9051	20.0000	3.0000
9.9060	27.0000	3.0000
9.9122	1.0000	3.0000
10.1036	5.0000	3.0000
10.1092	1.0000	3.0000
10.1171	20.0000	3.0000
10.1269	16.0000	3.0000
10.2328	30.0000	3.0000
10.2373	5.0000	3.0000
10.2382	30.0000	3.0000
10.2454	1.0000	3.0000
10.2515	1.0000	3.0000
10.2548	1.0000	3.0000
10.2573	20.0000	3.0000
10.2623	5.0000	3.0000
10.2659	16.0000	3.0000
10.4835	3.0000	3.0000
10.4836	7.0000	3.0000
10.4931	3.0000	3.0000
10.4950	1.0000	3.0000
10.4970	3.0000	3.0000
10.4970	0.0000	3.0000
10.4979	16.0000	3.0000
10.5096	29.0000	3.0000
10.6959	5.0000	3.0000
10.7276	1.0000	3.0000
10.8943	1.0000	3.0000
10.9026	1.0000	3.0000
10.9048	5.0000	3.0000
10.9071	1.0000	3.0000
10.9080	5.0000	3.0000
10.9115	5.0000	3.0000
10.9482	5.0000	3.0000
11.0510	27.0000	1.0000
11.0544	27.0000	1.0000
11.0671	27.0000	1.0000
11.0708	3.0000	1.0000
11.0751	3.0000	1.0000
11.0757	26.0000	1.0000
11.1233	27.0000	1.0000
11.1371	3.0000	1.0000
11.2269	27.0000	1.0000
11.2283	1.0000	1.0000
11.2379	5.0000	1.0000
11.2935	27.0000	1.0000
11.3609	3.0000	1.0000
11.5035	29.0000	1.0000
11.5223	16.0000	1.0000
11.5493	16.0000	1.0000
11.5529	16.0000	1.0000
11.9194	25.0000	1.0000
12.0061	27.0000	1.0000
13.0238	7.0000	1.0000
13.0272	3.0000	1.0000
13.0314	7.0000	1.0000
13.0347	29.0000	1.0000
13.0795	3.0000	1.0000
13.0810	27.0000	1.0000
13.1021	1.0000	1.0000
13.2513	5.0000	1.0000
13.2528	3.0000	1.0000
13.2752	7.0000	1.0000
13.2875	5.0000	1.0000
13.2900	20.0000	1.0000
14.8537	25.0000	1.0000
14.9976	14.0000	1.0000
15.0099	14.0000	3.0000
15.0141	0.0000	3.0000
15.0158	7.0000	3.0000
15.0213	7.0000	3.0000
15.0592	3.0000	3.0000
15.0798	14.0000	3.0000
15.0980	14.0000	3.0000
15.1217	14.0000	3.0000
15.1220	1.0000	3.0000
15.1724	14.0000	3.0000
15.6848	20.0000	3.0000
15.6930	20.0000	3.0000
15.6951	3.0000	3.0000
15.6966	7.0000	3.0000
15.7072	5.0000	3.0000
15.7139	14.0000	3.0000
15.7140	20.0000	3.0000
15.7154	26.0000	3.0000
15.7200	1.0000	3.0000
16.1635	30.0000	2.0000
16.1694	30.0000	2.0000
16.1738	27.0000	2.0000
16.1819	27.0000	2.0000
16.6149	3.0000	2.0000
16.6707	5.0000	2.0000
16.6753	3.0000	2.0000
16.7228	14.0000	2.0000
16.7299	5.0000	2.0000
16.7323	7.0000	2.0000
16.7675	26.0000	2.0000
17.0865	29.0000	3.0000
17.2803	20.0000	3.0000
17.2844	3.0000	3.0000
17.3406	29.0000	3.0000
17.3441	32.0000	3.0000
17.3446	29.0000	3.0000
17.3570	29.0000	3.0000
17.3580	32.0000	3.0000
17.6753	5.0000	3.0000
17.9102	25.0000	3.0000
18.0355	25.0000	5.0000
18.0702	32.0000	5.0000
18.1331	1.0000	5.0000
18.1723	1.0000	5.0000
18.1803	3.0000	5.0000
18.1841	7.0000	5.0000
18.1879	1.0000	5.0000
18.1900	25.0000	5.0000
18.2423	3.0000	5.0000
18.2547	14.0000	5.0000
18.2619	1.0000	5.0000
18.2647	4.0000	5.0000
18.3313	1.0000	5.0000
18.3368	27.0000	5.0000
18.3433	14.0000	5.0000
18.4808	16.0000	5.0000
18.4881	1.0000	5.0000
18.5108	1.0000	5.0000
18.5207	5.0000	5.0000
18.5275	3.0000	5.0000
18.5419	3.0000	5.0000
18.5443	5.0000	5.0000
18.5524	5.0000	5.0000
18.5768	5.0000	5.0000
18.5870	5.0000	5.0000
18.5883	1.0000	5.0000
18.5906	3.0000	5.0000
18.6021	5.0000	5.0000
18.6086	3.0000	5.0000
18.6114	5.0000	5.0000
18.6132	14.0000	5.0000
18.6193	20.0000	5.0000
18.6258	1.0000	5.0000
18.6265	5.0000	5.0000
18.6347	5.0000	5.0000
18.6377	14.0000	5.0000
18.6384	5.0000	5.0000
18.6419	5.0000	5.0000
18.6493	30.0000	5.0000
18.6529	5.0000	5.0000
18.6533	14.0000	5.0000
18.6570	5.0000	5.0000
18.6646	30.0000	5.0000
18.6697	30.0000	5.0000
18.6962	27.0000	5.0000
18.6962	27.0000	5.0000
18.7048	30.0000	5.0000
18.7051	14.0000	5.0000
18.7093	23.0000	5.0000
18.7211	7.0000	5.0000
18.7239	1.0000	5.0000
18.7288	30.0000	5.0000
18.7352	29.0000	5.0000
18.7354	30.0000	5.0000
18.7373	3.0000	5.0000
18.7501	27.0000	5.0000
18.7639	27.0000	5.0000
18.7668	30.0000	5.0000
18.7705	23.0000	5.0000
18.7911	14.0000	5.0000
18.7943	29.0000	5.0000
18.7968	20.0000	5.0000
18.8036	14.0000	5.0000
19.2749	3.0000	5.0000
19.2768	7.0000	5.0000
19.2925	15.0000	5.0000
19.2959	7.0000	5.0000
19.3003	7.0000	5.0000
19.3051	30.0000	5.0000
19.3153	30.0000	5.0000
19.3415	16.0000	5.0000
19.3509	0.0000	5.0000
19.3536	26.0000	5.0000
19.3564	27.0000	5.0000
19.3570	26.0000	5.0000
19.3580	29.0000	5.0000
19.3595	30.0000	5.0000
19.3630	30.0000	5.0000
19.3639	29.0000	5.0000
19.3704	16.0000	5.0000
19.3740	30.0000	5.0000
19.3741	14.0000	5.0000
19.3823	30.0000	5.0000
19.4000	30.0000	5.0000
19.4129	27.0000	5.0000
19.4132	16.0000	5.0000
19.4137	23.0000	5.0000
19.4344	7.0000	5.0000
19.4465	27.0000	5.0000
19.4660	3.0000	5.0000
19.4832	1.0000	5.0000
19.4854	5.0000	5.0000
19.4860	27.0000	5.0000
19.4947	14.0000	5.0000
19.8297	16.0000	5.0000
19.8299	29.0000	5.0000
19.8422	30.0000	5.0000
19.8514	14.0000	5.0000
19.8551	27.0000	5.0000
19.8631	14.0000	5.0000
20.1109	29.0000	1.0000
20.3260	29.0000	1.0000
20.7675	1.0000	1.0000
20.7781	1.0000	1.0000
20.7863	1.0000	1.0000
21.1186	3.0000	5.0000
21.1219	3.0000	5.0000
21.1256	27.0000	5.0000
21.1374	5.0000	5.0000
21.1649	26.0000	5.0000
21.1698	25.0000	5.0000
21.3695	3.0000	5.0000
21.3776	3.0000	5.0000
21.3952	1.0000	5.0000
21.3966	3.0000	5.0000
21.4052	5.0000	5.0000
21.4155	5.0000	5.0000
21.4220	3.0000	5.0000
21.4248	5.0000	5.0000
21.4309	7.0000	5.0000
21.4366	5.0000	5.0000
21.4407	30.0000	5.0000
21.4452	20.0000	5.0000
21.4510	5.0000	5.0000
21.4524	30.0000	5.0000
21.4593	5.0000	5.0000
21.4623	30.0000	5.0000
21.4690	14.0000	5.0000
21.4716	20.0000	5.0000
21.4733	30.0000	5.0000
21.4739	5.0000	5.0000
21.4777	30.0000	5.0000
21.4786	3.0000	5.0000
21.4861	30.0000	5.0000
21.4963	5.0000	5.0000
21.5077	30.0000	5.0000
21.5100	20.0000	5.0000
21.5177	14.0000	5.0000
21.5312	26.0000	5.0000
21.5321	30.0000	5.0000
21.5461	30.0000	5.0000
21.5510	14.0000	5.0000
21.5533	5.0000	5.0000
21.5653	5.0000	5.0000
21.6092	1.0000	5.0000
21.9679	16.0000	5.0000
21.9725	16.0000	5.0000
21.9813	0.0000	5.0000
21.9874	3.0000	5.0000
22.0455	7.0000	3.0000
22.0489	27.0000	3.0000
22.0508	7.0000	3.0000
22.0511	3.0000	3.0000
22.0598	29.0000	3.0000
22.1664	23.0000	3.0000
22.1856	3.0000	3.0000
22.1865	7.0000	3.0000
22.1903	3.0000	3.0000
22.1945	7.0000	3.0000
22.1957	16.0000	3.0000
22.2036	26.0000	3.0000
22.2120	7.0000	3.0000
22.2333	3.0000	3.0000
22.2391	3.0000	3.0000
22.2605	16.0000	3.0000
22.2626	3.0000	3.0000
22.2670	16.0000	3.0000
22.2710	3.0000	3.0000
22.2764	3.0000	3.0000
22.2826	3.0000	3.0000
22.3246	3.0000	3.0000
22.3254	7.0000	3.0000
22.3347	7.0000	3.0000
22.3356	3.0000	3.0000
22.3578	3.0000	3.0000
22.4159	16.0000	3.0000
22.4408	1.0000	3.0000
22.4993	3.0000	3.0000
22.5420	5.0000	3.0000
22.5491	1.0000	3.0000
22.7699	7.0000	3.0000
22.7727	3.0000	3.0000
22.7784	3.0000	3.0000
22.7799	7.0000	3.0000
22.7817	3.0000	3.0000
22.7837	7.0000	3.0000
22.7885	3.0000	3.0000
22.8728	3.0000	3.0000
22.8729	7.0000	3.0000
22.8783	1.0000	3.0000
22.8792	23.0000	3.0000
23.3571	5.0000	2.0000
23.5269	5.0000	2.0000
23.8307	5.0000	2.0000
23.9605	1.0000	2.0000
23.9804	5.0000	2.0000
23.9839	5.0000	2.0000
24.2366	5.0000	1.0000
24.2400	5.0000	1.0000
24.4055	5.0000	1.0000
24.4222	5.0000	1.0000
24.4786	5.0000	1.0000
24.4917	1.0000	1.0000
24.5051	7.0000	1.0000
24.5094	7.0000	1.0000
24.5204	27.0000	1.0000
24.5275	1.0000	1.0000
25.1607	29.0000	1.0000
26.3219	5.0000	3.0000
26.3398	1.0000	3.0000
26.3654	7.0000	3.0000
26.6148	7.0000	3.0000
26.6196	7.0000	3.0000
26.6237	3.0000	3.0000
26.6262	7.0000	3.0000
26.6303	7.0000	3.0000
26.6319	0.0000	3.0000
26.6426	27.0000	3.0000
26.8309	7.0000	3.0000
26.8388	7.0000	3.0000
26.8572	26.0000	3.0000
26.8617	3.0000	3.0000
26.8665	3.0000	3.0000
27.6569	29.0000	1.0000
28.0174	5.0000	3.0000
28.0277	5.0000	3.0000
28.3679	29.0000	3.0000
28.3679	32.0000	3.0000
28.3824	32.0000	3.0000
28.4257	14.0000	3.0000
28.4445	16.0000	3.0000
28.4740	14.0000	3.0000
28.5220	29.0000	3.0000
28.5473	30.0000	3.0000
28.5503	29.0000	3.0000
28.5528	26.0000	3.0000
28.5859	30.0000	3.0000
28.5975	30.0000	3.0000
28.6081	16.0000	3.0000
28.6097	29.0000	3.0000
28.6184	30.0000	3.0000
28.6431	27.0000	3.0000
28.7354	25.0000	3.0000
28.8481	30.0000	3.0000
28.9092	29.0000	3.0000
29.0399	29.0000	2.0000
29.4591	29.0000	2.0000
30.1416	5.0000	1.0000
30.1611	5.0000	1.0000
30.2674	5.0000	1.0000
30.6814	29.0000	1.0000
30.8123	5.0000	1.0000
31.5677	29.0000	1.0000
31.7229	29.0000	1.0000
32.3727	29.0000	1.0000
32.5895	5.0000	1.0000
32.6614	29.0000	1.0000
32.6654	29.0000	1.0000
32.9457	29.0000	1.0000
33.0172	7.0000	2.0000
33.0541	3.0000	2.0000
33.0644	1.0000	2.0000
33.4429	3.0000	2.0000
33.4447	7.0000	2.0000
33.4494	7.0000	2.0000
33.4505	3.0000	2.0000
33.4556	5.0000	2.0000
33.4600	14.0000	2.0000
33.5088	1.0000	2.0000
33.9274	1.0000	2.0000
34.5173	5.0000	1.0000
34.5289	5.0000	1.0000
35.3599	25.0000	1.0000
35.9665	5.0000	1.0000
36.6676	5.0000	3.0000
36.6806	16.0000	3.0000
36.8495	5.0000	3.0000
36.8574	5.0000	3.0000
36.9599	5.0000	3.0000
36.9865	16.0000	3.0000
37.0964	29.0000	1.0000
37.9875	1.0000	1.0000
37.9955	5.0000	1.0000
38.0162	1.0000	1.0000
38.1423	32.0000	1.0000
38.4091	5.0000	1.0000
38.4148	5.0000	1.0000
38.4182	0.0000	1.0000
38.4837	3.0000	1.0000
38.4939	7.0000	1.0000
38.4956	3.0000	1.0000
38.5758	20.0000	1.0000
38.5852	3.0000	1.0000
39.2013	32.0000	1.0000
39.5380	32.0000	1.0000
39.5736	25.0000	1.0000
39.7010	25.0000	1.0000
39.7411	5.0000	1.0000
40.2311	29.0000	1.0000
40.4786	27.0000	1.0000
41.5630	3.0000	3.0000
41.6052	7.0000	3.0000
41.6069	14.0000	3.0000
41.6136	3.0000	3.0000
41.6340	0.0000	3.0000
41.8533	27.0000	3.0000
41.8605	20.0000	3.0000
41.8633	27.0000	3.0000
41.8744	5.0000	3.0000
41.8857	5.0000	3.0000
41.9248	5.0000	3.0000
41.9388	5.0000	3.0000
41.9392	3.0000	3.0000
41.9498	27.0000	3.0000
41.9511	26.0000	3.0000
41.9535	27.0000	3.0000
41.9578	5.0000	3.0000
41.9648	27.0000	3.0000
41.9666	14.0000	3.0000
41.9699	7.0000	3.0000
41.9893	0.0000	3.0000
42.0157	16.0000	3.0000
42.0194	16.0000	3.0000
42.0573	14.0000	3.0000
42.0825	14.0000	3.0000
42.0962	1.0000	3.0000
42.0981	14.0000	3.0000
42.1161	27.0000	3.0000
42.1342	14.0000	3.0000
42.1382	14.0000	3.0000
42.1468	14.0000	3.0000
42.1557	14.0000	3.0000
42.1583	29.0000	3.0000
42.1679	3.0000	3.0000
42.1770	3.0000	3.0000
42.2028	3.0000	3.0000
42.2078	3.0000	3.0000
42.2112	7.0000	3.0000
42.2278	3.0000	3.0000
42.2522	30.0000	3.0000
42.4707	30.0000	3.0000
42.4750	14.0000	3.0000
42.4765	1.0000	3.0000
42.4819	1.0000	3.0000
42.4960	14.0000	3.0000
42.4995	1.0000	3.0000
42.7303	15.0000	3.0000
42.7351	15.0000	3.0000
42.7924	15.0000	3.0000
42.8566	15.0000	3.0000
43.0935	14.0000	2.0000
43.0956	15.0000	2.0000
43.1514	5.0000	2.0000
43.1522	27.0000	2.0000
43.1575	15.0000	2.0000
43.1733	3.0000	2.0000
43.1769	27.0000	2.0000
43.2597	15.0000	2.0000
43.2705	14.0000	2.0000
43.2768	0.0000	2.0000
43.2878	27.0000	2.0000
43.2890	15.0000	2.0000
43.3090	15.0000	2.0000
43.3375	7.0000	2.0000
43.3582	15.0000	2.0000
43.3707	0.0000	2.0000
43.3794	7.0000	2.0000
43.3804	3.0000	2.0000
43.3879	3.0000	2.0000
44.2079	3.0000	3.0000
44.2125	3.0000	3.0000
44.2186	5.0000	3.0000
44.2209	3.0000	3.0000
44.2239	5.0000	3.0000
44.2403	1.0000	3.0000
44.2539	7.0000	3.0000
44.3034	27.0000	3.0000
44.3683	3.0000	3.0000
44.4699	27.0000	3.0000
44.5452	14.0000	3.0000
44.5607	0.0000	3.0000
44.5884	26.0000	3.0000
44.6070	29.0000	3.0000
44.6715	27.0000	3.0000
44.7634	27.0000	3.0000
44.7767	14.0000	3.0000
44.7779	7.0000	3.0000
44.7843	7.0000	3.0000
44.7896	27.0000	3.0000
44.8006	0.0000	3.0000
44.8055	27.0000	3.0000
44.8058	0.0000	3.0000
44.8127	27.0000	3.0000
44.8420	3.0000	3.0000
44.8567	3.0000	3.0000
44.8612	7.0000	3.0000
44.8856	27.0000	3.0000
44.9312	3.0000	3.0000
44.9325	7.0000	3.0000
44.9567	27.0000	3.0000
44.9650	3.0000	3.0000
44.9685	3.0000	3.0000
44.9841	5.0000	3.0000
44.9853	3.0000	3.0000
44.9898	3.0000	3.0000
45.0308	0.0000	4.0000
45.0516	26.0000	4.0000
45.0590	3.0000	4.0000
45.0648	3.0000	4.0000
45.0951	3.0000	4.0000
45.0986	3.0000	4.0000
45.1592	14.0000	4.0000
45.1838	14.0000	4.0000
45.2748	14.0000	4.0000
45.3001	3.0000	4.0000
45.3034	3.0000	4.0000
45.3066	14.0000	4.0000
45.3462	14.0000	4.0000
45.3587	30.0000	4.0000
45.3645	1.0000	4.0000
45.3676	14.0000	4.0000
45.3728	30.0000	4.0000
45.3756	16.0000	4.0000
45.4952	30.0000	4.0000
45.5152	30.0000	4.0000
45.5166	25.0000	4.0000
46.2524	30.0000	1.0000
47.4549	5.0000	2.0000
47.7286	5.0000	2.0000
47.9533	27.0000	2.0000
48.2013	30.0000	2.0000
48.3344	26.0000	2.0000
48.3383	30.0000	2.0000
48.3397	26.0000	2.0000
48.3804	26.0000	2.0000
48.4359	27.0000	2.0000
48.4587	5.0000	2.0000
48.4790	27.0000	2.0000
48.4966	32.0000	2.0000
48.5084	14.0000	2.0000
48.5106	27.0000	2.0000
48.5220	14.0000	2.0000
48.5322	27.0000	2.0000
48.5332	26.0000	2.0000
48.5340	14.0000	2.0000
48.5363	0.0000	2.0000
48.5570	27.0000	2.0000
48.5602	27.0000	2.0000
48.5625	3.0000	2.0000
48.5689	27.0000	2.0000
48.5821	14.0000	2.0000
48.6092	14.0000	2.0000
48.6374	14.0000	2.0000
48.6441	27.0000	2.0000
48.6590	14.0000	2.0000
48.6660	3.0000	2.0000
48.6849	27.0000	2.0000
48.6909	14.0000	2.0000
48.7258	27.0000	2.0000
48.7445	27.0000	2.0000
48.7531	27.0000	2.0000
48.7604	27.0000	2.0000
48.7717	14.0000	2.0000
48.7770	14.0000	2.0000
48.8299	27.0000	2.0000
48.8595	27.0000	2.0000
48.8608	14.0000	2.0000
48.8754	5.0000	2.0000
48.8775	14.0000	2.0000
48.8872	26.0000	2.0000
48.9251	1.0000	2.0000
48.9310	14.0000	2.0000
48.9345	5.0000	2.0000
48.9403	30.0000	2.0000
49.5195	30.0000	2.0000
49.5466	5.0000	2.0000
51.5547	29.0000	2.0000
51.6912	32.0000	2.0000
51.6968	32.0000	2.0000
51.7843	29.0000	2.0000
51.8916	29.0000	2.0000
51.9454	25.0000	2.0000
51.9489	25.0000	2.0000
53.9595	1.0000	3.0000
53.9890	3.0000	3.0000
54.0031	3.0000	1.0000
54.0083	3.0000	1.0000
54.0085	1.0000	1.0000
54.0109	14.0000	1.0000
54.2952	29.0000	1.0000
54.5383	29.0000	1.0000
55.0872	29.0000	1.0000
55.5672	29.0000	1.0000
55.6361	1.0000	1.0000
55.6530	1.0000	1.0000
55.7179	3.0000	1.0000
55.7209	7.0000	1.0000
55.7350	7.0000	1.0000
55.7442	7.0000	1.0000
55.7485	26.0000	1.0000
55.7598	14.0000	1.0000
55.7641	16.0000	1.0000
55.7707	14.0000	1.0000
55.7783	27.0000	1.0000
55.7832	14.0000	1.0000
55.9156	20.0000	1.0000
55.9204	5.0000	1.0000
55.9360	1.0000	1.0000
55.9504	1.0000	1.0000
55.9557	5.0000	1.0000
55.9582	20.0000	1.0000
55.9595	5.0000	1.0000
55.9691	1.0000	1.0000
55.9868	5.0000	1.0000
55.9885	20.0000	1.0000
55.9959	7.0000	1.0000
55.9965	3.0000	1.0000
56.0006	7.0000	3.0000
56.0060	3.0000	3.0000
56.4891	32.0000	3.0000
56.5006	32.0000	3.0000
56.8254	16.0000	3.0000
56.8268	3.0000	3.0000
56.8394	3.0000	3.0000
56.8624	1.0000	3.0000
56.8966	1.0000	3.0000
56.9125	1.0000	3.0000
56.9177	1.0000	3.0000
56.9249	5.0000	3.0000
57.0459	32.0000	1.0000
57.2122	29.0000	1.0000
57.2176	29.0000	1.0000
57.2240	5.0000	1.0000
57.2277	27.0000	1.0000
57.2505	1.0000	1.0000
57.3528	27.0000	1.0000
57.3683	16.0000	1.0000
57.3691	7.0000	1.0000
57.3754	1.0000	1.0000
57.3754	7.0000	1.0000
57.3800	7.0000	1.0000
57.3803	16.0000	1.0000
57.4050	1.0000	1.0000
57.4300	5.0000	1.0000
57.4483	1.0000	1.0000
57.4580	16.0000	1.0000
57.4724	16.0000	1.0000
57.5192	27.0000	1.0000
57.5330	7.0000	1.0000
57.5429	7.0000	1.0000
57.5554	7.0000	1.0000
57.5625	30.0000	1.0000
57.8657	29.0000	1.0000
58.3328	29.0000	3.0000
58.3700	3.0000	3.0000
58.3753	3.0000	3.0000
58.3793	7.0000	3.0000
58.3807	3.0000	3.0000
58.8342	30.0000	3.0000
58.8383	1.0000	3.0000
58.8409	5.0000	3.0000
58.8412	30.0000	3.0000
58.8445	5.0000	3.0000
59.0928	30.0000	3.0000
59.1035	1.0000	3.0000
59.1046	5.0000	3.0000
59.4698	26.0000	3.0000
59.5445	1.0000	3.0000
60.0513	1.0000	1.0000
60.1036	1.0000	1.0000
60.7355	29.0000	1.0000
60.9992	32.0000	1.0000
61.1754	14.0000	1.0000
61.1883	3.0000	1.0000
61.1888	27.0000	1.0000
61.1894	7.0000	1.0000
61.1899	14.0000	1.0000
61.1942	7.0000	1.0000
61.1969	27.0000	1.0000
61.2018	7.0000	1.0000
62.0199	3.0000	1.0000
62.0826	3.0000	1.0000
62.1221	7.0000	1.0000
62.1228	3.0000	1.0000
62.1247	5.0000	1.0000
62.1318	3.0000	1.0000
62.1376	3.0000	1.0000
63.2032	25.0000	1.0000
63.2653	27.0000	1.0000
63.2913	14.0000	1.0000
63.2967	7.0000	1.0000
63.3133	7.0000	1.0000
63.9577	25.0000	1.0000
63.9580	26.0000	1.0000
63.9626	25.0000	1.0000
64.7373	25.0000	1.0000
64.8450	29.0000	1.0000
64.9598	5.0000	1.0000
65.0993	25.0000	1.0000
65.1008	26.0000	1.0000
65.1092	26.0000	1.0000
65.3838	5.0000	1.0000
65.7572	29.0000	1.0000
65.8999	3.0000	1.0000
65.9049	7.0000	1.0000
65.9144	0.0000	1.0000
65.9189	16.0000	1.0000
65.9430	26.0000	1.0000
66.0061	3.0000	1.0000
66.0273	3.0000	1.0000
66.0310	26.0000	1.0000
66.0356	7.0000	1.0000
66.0388	26.0000	1.0000
66.0676	14.0000	1.0000
66.0759	14.0000	1.0000
66.5076	7.0000	1.0000
66.5111	7.0000	1.0000
66.6055	5.0000	1.0000
66.6881	29.0000	1.0000
66.7717	5.0000	1.0000
67.4193	5.0000	1.0000
67.4400	7.0000	1.0000
67.4437	7.0000	1.0000
67.4438	3.0000	1.0000
67.4506	3.0000	1.0000
67.5259	27.0000	1.0000
67.5614	14.0000	1.0000
67.9033	29.0000	1.0000
67.9115	29.0000	1.0000
67.9792	27.0000	1.0000
68.4545	5.0000	1.0000
68.7212	30.0000	1.0000
68.8178	25.0000	1.0000
69.8389	29.0000	1.0000
70.0562	29.0000	1.0000
70.1411	32.0000	1.0000
70.2398	29.0000	1.0000
70.3850	29.0000	1.0000
70.3917	29.0000	1.0000
70.4461	29.0000	1.0000
70.8541	29.0000	1.0000
70.9742	25.0000	1.0000
71.1378	3.0000	1.0000
71.1465	7.0000	1.0000
71.1465	7.0000	1.0000
71.1975	0.0000	1.0000
71.2147	3.0000	1.0000
71.2236	14.0000	1.0000
71.3077	1.0000	1.0000
71.3238	7.0000	1.0000
71.3282	5.0000	1.0000
71.7705	29.0000	1.0000
71.9861	3.0000	1.0000
71.9940	7.0000	1.0000
71.9962	3.0000	1.0000
72.0013	7.0000	1.0000
72.0054	3.0000	1.0000
72.1245	0.0000	1.0000
72.1322	7.0000	1.0000
72.1359	7.0000	1.0000
72.1547	14.0000	1.0000
72.1864	14.0000	1.0000
72.8154	1.0000	1.0000
72.8326	0.0000	1.0000
72.8404	7.0000	1.0000
72.8745	14.0000	1.0000
72.9013	3.0000	1.0000
72.9276	14.0000	1.0000
72.9445	27.0000	1.0000
72.9491	7.0000	1.0000
72.9764	1.0000	1.0000
73.0196	29.0000	1.0000
73.2254	29.0000	1.0000
73.2434	29.0000	1.0000
73.4881	29.0000	1.0000
73.6726	3.0000	1.0000
73.6732	7.0000	1.0000
73.6786	3.0000	1.0000
73.6824	3.0000	1.0000
73.6863	29.0000	1.0000
73.7548	3.0000	1.0000
73.7675	14.0000	1.0000
73.8351	7.0000	1.0000
73.8429	7.0000	1.0000
73.8455	5.0000	1.0000
73.8504	0.0000	1.0000
73.8512	1.0000	1.0000
73.8549	3.0000	1.0000
73.8591	3.0000	1.0000
74.1557	1.0000	1.0000
74.5273	1.0000	1.0000
74.5958	32.0000	1.0000
75.4086	29.0000	1.0000
75.4257	29.0000	1.0000
75.4336	30.0000	1.0000
75.5284	29.0000	1.0000
75.5373	29.0000	1.0000
75.6357	29.0000	1.0000
75.6570	29.0000	1.0000
75.6765	3.0000	1.0000
75.6898	3.0000	1.0000
75.7099	7.0000	1.0000
75.7151	14.0000	1.0000
75.7180	7.0000	1.0000
75.9545	29.0000	1.0000
76.0352	29.0000	1.0000
76.0514	1.0000	1.0000
76.1584	27.0000	1.0000
76.7658	29.0000	1.0000
77.0882	29.0000	3.0000
77.1234	3.0000	3.0000
77.1282	3.0000	3.0000
77.1417	3.0000	3.0000
77.2022	29.0000	3.0000
77.2207	14.0000	3.0000
77.2523	14.0000	3.0000
77.3168	14.0000	3.0000
77.3243	0.0000	3.0000
77.3313	26.0000	3.0000
77.3468	27.0000	3.0000
77.3481	26.0000	3.0000
77.3544	14.0000	3.0000
77.3810	29.0000	3.0000
77.8246	29.0000	3.0000
78.1013	1.0000	3.0000
78.1479	3.0000	3.0000
78.1532	3.0000	3.0000
78.1634	7.0000	3.0000
78.3545	29.0000	3.0000
78.4985	5.0000	3.0000
78.7031	7.0000	3.0000
78.7051	3.0000	3.0000
78.7091	3.0000	3.0000
78.7126	3.0000	3.0000
78.7203	3.0000	3.0000
78.7204	20.0000	3.0000
78.7772	32.0000	3.0000
78.7819	1.0000	3.0000
79.0054	29.0000	3.0000
79.1429	7.0000	3.0000
79.3651	29.0000	3.0000
79.4296	29.0000	3.0000
79.4350	3.0000	3.0000
79.4537	5.0000	3.0000
79.5499	29.0000	3.0000
79.5545	29.0000	3.0000
79.6145	29.0000	3.0000
79.6924	14.0000	3.0000
79.6962	29.0000	3.0000
79.7026	3.0000	3.0000
79.7097	29.0000	3.0000
79.7757	5.0000	3.0000
79.7875	27.0000	3.0000
79.9012	14.0000	3.0000
79.9650	3.0000	3.0000
79.9686	7.0000	3.0000
79.9774	1.0000	3.0000
80.0494	29.0000	1.0000
80.1087	27.0000	1.0000
80.1240	27.0000	1.0000
80.3887	3.0000	1.0000
80.3919	3.0000	1.0000
80.6554	29.0000	1.0000
80.6599	29.0000	1.0000
80.7567	29.0000	1.0000
80.9171	29.0000	1.0000
80.9275	29.0000	1.0000
81.1098	29.0000	1.0000
81.2240	29.0000	1.0000
81.7608	3.0000	1.0000
81.8917	14.0000	1.0000
81.9042	29.0000	1.0000
82.3126	29.0000	1.0000
82.3299	29.0000	1.0000
82.5589	25.0000	1.0000
82.7222	1.0000	1.0000
82.7473	5.0000	1.0000
82.7563	3.0000	1.0000
82.7717	1.0000	1.0000
82.8806	20.0000	1.0000
82.9020	3.0000	1.0000
82.9058	3.0000	1.0000
82.9119	5.0000	1.0000
82.9161	14.0000	1.0000
83.1880	5.0000	1.0000
83.2624	1.0000	1.0000
83.2752	3.0000	1.0000
83.2819	3.0000	1.0000
83.2884	1.0000	1.0000
83.5390	5.0000	1.0000
83.8052	30.0000	1.0000
83.8177	30.0000	1.0000
83.8645	30.0000	1.0000
83.8716	30.0000	1.0000
83.8825	30.0000	1.0000
83.9041	5.0000	1.0000
83.9268	26.0000	1.0000
84.0816	16.0000	1.0000
84.1163	30.0000	1.0000
84.1751	29.0000	1.0000
84.1959	30.0000	1.0000
84.2015	26.0000	1.0000
84.2039	30.0000	1.0000
84.2937	1.0000	1.0000
84.3148	1.0000	1.0000
84.3527	27.0000	1.0000
84.4020	27.0000	1.0000
84.4131	27.0000	1.0000
84.4165	29.0000	1.0000
84.4232	26.0000	1.0000
84.5155	7.0000	1.0000
84.5765	27.0000	1.0000
84.5978	3.0000	1.0000
84.6514	27.0000	1.0000
84.7784	3.0000	1.0000
84.7946	3.0000	1.0000
84.9559	1.0000	1.0000
84.9637	7.0000	1.0000
84.9670	7.0000	1.0000
84.9717	27.0000	1.0000
85.0448	30.0000	5.0000
85.0706	26.0000	5.0000
85.0763	5.0000	5.0000
85.0804	1.0000	5.0000
85.0894	5.0000	5.0000
85.0957	5.0000	5.0000
85.1294	29.0000	5.0000
85.1303	32.0000	5.0000
85.1834	29.0000	5.0000
85.6635	5.0000	5.0000
85.8610	5.0000	5.0000
86.0325	29.0000	3.0000
86.2530	5.0000	3.0000
86.4056	5.0000	3.0000
86.7629	32.0000	3.0000
86.7920	32.0000	3.0000
87.0351	1.0000	1.0000
87.0488	1.0000	1.0000
87.1315	27.0000	1.0000
87.1337	25.0000	1.0000
87.1408	25.0000	1.0000
87.3220	1.0000	1.0000
87.3385	1.0000	1.0000
87.3390	5.0000	1.0000
87.4275	29.0000	1.0000
87.4459	5.0000	1.0000
87.4571	1.0000	1.0000
87.8309	32.0000	1.0000
87.8354	32.0000	1.0000
88.1125	29.0000	1.0000
88.1635	32.0000	1.0000
88.5114	29.0000	1.0000
88.7368	0.0000	1.0000
88.7396	3.0000	1.0000
89.5290	5.0000	1.0000
89.5580	3.0000	1.0000
89.5633	7.0000	1.0000
89.5906	30.0000	1.0000
89.6789	1.0000	1.0000
90.2405	29.0000	1.0000
90.7620	32.0000	1.0000
91.2074	25.0000	2.0000
91.3148	29.0000	2.0000
91.3261	29.0000	2.0000
91.3612	7.0000	2.0000
91.3681	5.0000	2.0000
91.3707	3.0000	2.0000
91.3842	3.0000	2.0000
91.4103	3.0000	2.0000
91.4185	27.0000	2.0000
91.4485	27.0000	2.0000
91.4605	14.0000	2.0000
91.5255	29.0000	2.0000
91.5894	29.0000	2.0000
91.6443	7.0000	2.0000
91.6491	7.0000	2.0000
91.6684	7.0000	2.0000
91.7599	5.0000	2.0000
91.8116	3.0000	2.0000
91.8158	5.0000	2.0000
91.8223	1.0000	2.0000
91.8254	7.0000	2.0000
91.8266	5.0000	2.0000
91.8461	5.0000	2.0000
91.8587	14.0000	2.0000
92.1598	5.0000	2.0000
92.2896	5.0000	2.0000
92.4919	5.0000	2.0000
92.5278	29.0000	2.0000
92.8225	14.0000	2.0000
92.8351	16.0000	2.0000
92.8355	7.0000	2.0000
92.8364	1.0000	2.0000
92.8371	3.0000	2.0000
92.8429	3.0000	2.0000
92.8440	7.0000	2.0000
92.8475	3.0000	2.0000
92.8547	29.0000	2.0000
92.8549	14.0000	2.0000
92.8631	7.0000	2.0000
92.8665	14.0000	2.0000
93.1178	5.0000	5.0000
93.1207	1.0000	5.0000
93.1360	5.0000	5.0000
93.1432	5.0000	5.0000
93.1444	27.0000	5.0000
93.1488	3.0000	5.0000
93.1963	5.0000	5.0000
93.2030	5.0000	5.0000
93.2111	5.0000	5.0000
93.2124	27.0000	5.0000
93.2208	3.0000	5.0000
93.2298	5.0000	5.0000
93.2332	5.0000	5.0000
93.2678	5.0000	5.0000
93.2785	5.0000	5.0000
93.2845	5.0000	5.0000
93.2891	5.0000	5.0000
93.2968	5.0000	5.0000
93.3108	27.0000	5.0000
93.3224	5.0000	5.0000
93.3298	27.0000	5.0000
93.3315	5.0000	5.0000
93.3420	5.0000	5.0000
93.3771	5.0000	5.0000
93.4011	5.0000	5.0000
93.4030	3.0000	5.0000
93.4094	14.0000	5.0000
93.4193	5.0000	5.0000
93.4279	3.0000	5.0000
93.4388	27.0000	5.0000
93.4444	5.0000	5.0000
93.4479	14.0000	5.0000
93.4488	1.0000	5.0000
93.4595	5.0000	5.0000
93.4964	5.0000	5.0000
93.5018	14.0000	5.0000
93.5090	3.0000	5.0000
93.5118	5.0000	5.0000
93.5225	5.0000	5.0000
93.5335	5.0000	5.0000
93.5378	5.0000	5.0000
93.5548	5.0000	5.0000
93.5872	3.0000	5.0000
93.5926	3.0000	5.0000
93.6013	5.0000	5.0000
93.6125	5.0000	5.0000
93.6213	20.0000	5.0000
93.6220	5.0000	5.0000
93.6273	5.0000	5.0000
93.6413	20.0000	5.0000
93.6499	1.0000	5.0000
93.6560	5.0000	5.0000
93.7093	5.0000	5.0000
93.7138	14.0000	5.0000
93.7159	1.0000	5.0000
93.7267	1.0000	5.0000
93.7410	5.0000	5.0000
93.7722	1.0000	5.0000
93.8087	5.0000	5.0000
93.8162	5.0000	5.0000
93.9097	27.0000	5.0000
93.9459	27.0000	5.0000
93.9461	26.0000	5.0000
94.1422	29.0000	4.0000
94.2170	26.0000	4.0000
94.3039	29.0000	4.0000
94.3658	20.0000	4.0000
94.3828	29.0000	4.0000
95.2057	16.0000	1.0000
95.2551	7.0000	1.0000
95.2584	7.0000	1.0000
95.2726	3.0000	1.0000
95.5564	29.0000	1.0000
95.8053	3.0000	1.0000
95.8092	3.0000	1.0000
95.8171	3.0000	1.0000
95.8237	7.0000	1.0000
95.8727	3.0000	1.0000
95.8798	3.0000	1.0000
95.8854	3.0000	1.0000
95.8960	3.0000	1.0000
95.9042	29.0000	1.0000
95.9490	29.0000	1.0000
96.2115	29.0000	2.0000
96.4349	27.0000	2.0000
96.4355	5.0000	2.0000
96.4453	27.0000	2.0000
96.5234	5.0000	2.0000
96.5450	27.0000	2.0000
96.5537	27.0000	2.0000
96.6070	26.0000	2.0000
96.6114	26.0000	2.0000
96.6152	27.0000	2.0000
96.6192	26.0000	2.0000
96.6718	14.0000	2.0000
96.6877	14.0000	2.0000
96.6882	27.0000	2.0000
96.7462	27.0000	2.0000
96.7632	3.0000	2.0000
96.8282	29.0000	2.0000
96.8493	5.0000	2.0000
96.8514	27.0000	2.0000
96.8791	3.0000	2.0000
96.9092	1.0000	2.0000
96.9134	5.0000	2.0000
96.9151	27.0000	2.0000
96.9265	27.0000	2.0000
96.9465	5.0000	2.0000
96.9555	5.0000	2.0000
96.9710	3.0000	2.0000
96.9790	3.0000	2.0000
96.9864	3.0000	2.0000
96.9935	3.0000	2.0000
97.0015	3.0000	2.0000
97.0132	27.0000	2.0000
97.0666	5.0000	2.0000
97.0690	14.0000	2.0000
97.0826	27.0000	2.0000
97.1188	27.0000	2.0000
97.1210	16.0000	2.0000
97.1306	5.0000	2.0000
97.1325	27.0000	2.0000
97.2182	27.0000	2.0000
97.2400	3.0000	2.0000
97.2454	3.0000	2.0000
97.2532	5.0000	2.0000
97.3201	16.0000	2.0000
97.3278	5.0000	2.0000
97.3401	26.0000	2.0000
97.3883	3.0000	2.0000
97.4791	5.0000	2.0000
97.4829	3.0000	2.0000
97.4833	27.0000	2.0000
97.5006	27.0000	2.0000
97.5502	5.0000	2.0000
97.5554	3.0000	2.0000
97.5591	3.0000	2.0000
97.5746	26.0000	2.0000
97.6561	1.0000	2.0000
97.6622	5.0000	2.0000
97.6717	1.0000	2.0000
97.6789	3.0000	2.0000
97.6837	3.0000	2.0000
97.6985	5.0000	2.0000
97.6993	3.0000	2.0000
97.7580	25.0000	2.0000
97.7976	1.0000	2.0000
97.8891	3.0000	2.0000
97.8923	3.0000	2.0000
97.9190	3.0000	2.0000
97.9738	3.0000	2.0000
97.9899	16.0000	2.0000
98.0344	19.0000	2.0000
98.0478	14.0000	2.0000
99.1073	29.0000	1.0000
100.0343	1.0000	1.0000
100.0451	1.0000	1.0000
102.0139	7.0000	1.0000
102.0204	7.0000	1.0000
102.0537	1.0000	1.0000
102.1434	16.0000	1.0000
102.1436	3.0000	1.0000
102.1645	27.0000	1.0000
102.1698	14.0000	1.0000
103.1220	16.0000	5.0000
103.1335	16.0000	5.0000
103.1442	16.0000	5.0000
103.1470	5.0000	5.0000
103.1501	7.0000	5.0000
103.1668	3.0000	5.0000
103.6824	7.0000	5.0000
103.6909	14.0000	5.0000
103.6962	16.0000	5.0000
103.7152	14.0000	5.0000
103.7213	27.0000	5.0000
103.7230	3.0000	5.0000
103.7252	27.0000	5.0000
103.7288	16.0000	5.0000
103.7503	14.0000	5.0000
103.7624	14.0000	5.0000
103.7914	7.0000	5.0000
103.8079	5.0000	5.0000
103.8189	16.0000	5.0000
103.8635	29.0000	5.0000
104.3536	1.0000	2.0000
104.6470	26.0000	2.0000
104.7106	14.0000	2.0000
104.7788	14.0000	2.0000
104.7839	20.0000	2.0000
104.7991	14.0000	2.0000
104.8481	14.0000	2.0000
104.9139	14.0000	2.0000
104.9297	14.0000	2.0000
104.9338	14.0000	2.0000
104.9807	14.0000	2.0000
106.0212	29.0000	3.0000
106.3503	27.0000	3.0000
106.3695	1.0000	3.0000
106.8522	20.0000	3.0000
106.8926	1.0000	3.0000
106.9159	29.0000	3.0000
107.4977	29.0000	2.0000
107.5045	7.0000	2.0000
107.5605	16.0000	2.0000
107.5639	16.0000	2.0000
107.5884	5.0000	2.0000
107.6005	14.0000	2.0000
108.1648	29.0000	3.0000
108.2315	0.0000	3.0000
108.2341	3.0000	3.0000
108.2344	27.0000	3.0000
108.2572	27.0000	3.0000
108.4072	29.0000	3.0000
108.4358	27.0000	3.0000
108.4856	3.0000	3.0000
108.6274	29.0000	3.0000
108.6805	5.0000	3.0000
108.6807	1.0000	3.0000
108.6865	5.0000	3.0000
108.6897	1.0000	3.0000
109.1063	29.0000	2.0000
109.2352	5.0000	2.0000
109.2748	29.0000	2.0000
109.2903	29.0000	2.0000
109.3844	5.0000	2.0000
109.3991	5.0000	2.0000
109.4527	32.0000	2.0000
109.5517	1.0000	2.0000
109.5718	1.0000	2.0000
109.5738	5.0000	2.0000
109.5754	1.0000	2.0000
109.5806	5.0000	2.0000
109.7237	29.0000	2.0000
109.9734	1.0000	2.0000
109.9861	1.0000	2.0000
110.0069	1.0000	1.0000
110.2678	29.0000	1.0000
110.5311	29.0000	1.0000
110.6888	16.0000	1.0000
110.8049	16.0000	1.0000
110.8163	16.0000	1.0000
111.0465	16.0000	1.0000
111.0723	16.0000	1.0000
111.0917	15.0000	1.0000
111.1540	16.0000	1.0000
111.1577	16.0000	1.0000
111.1785	16.0000	1.0000
111.1807	20.0000	1.0000
111.2144	14.0000	1.0000
111.2254	3.0000	1.0000
111.2289	7.0000	1.0000
111.2322	7.0000	1.0000
111.2458	14.0000	1.0000
111.2790	3.0000	1.0000
111.2831	20.0000	1.0000
111.2849	16.0000	1.0000
111.2864	3.0000	1.0000
111.2898	3.0000	1.0000
111.2922	16.0000	1.0000
111.2984	1.0000	1.0000
111.3431	7.0000	1.0000
111.3441	3.0000	1.0000
111.3457	0.0000	1.0000
111.3573	1.0000	1.0000
111.3692	16.0000	1.0000
111.3746	20.0000	1.0000
111.3973	7.0000	1.0000
111.3999	1.0000	1.0000
111.4074	3.0000	1.0000
111.4168	27.0000	1.0000
111.4214	1.0000	1.0000
111.4255	3.0000	1.0000
111.4257	16.0000	1.0000
111.4618	16.0000	1.0000
111.4682	3.0000	1.0000
111.4703	16.0000	1.0000
111.4768	27.0000	1.0000
111.4792	16.0000	1.0000
111.4850	27.0000	1.0000
111.5216	29.0000	1.0000
111.5289	29.0000	1.0000
111.5509	16.0000	1.0000
111.5666	3.0000	1.0000
111.5708	7.0000	1.0000
111.5811	3.0000	1.0000
111.5973	1.0000	1.0000
111.6249	3.0000	1.0000
111.6250	16.0000	1.0000
111.6307	1.0000	1.0000
111.6903	16.0000	1.0000
111.6959	3.0000	1.0000
111.7089	3.0000	1.0000
111.7173	3.0000	1.0000
111.7430	3.0000	1.0000
111.7487	3.0000	1.0000
111.7592	1.0000	1.0000
111.8275	3.0000	1.0000
111.8542	1.0000	1.0000
111.8962	1.0000	1.0000
111.9084	1.0000	1.0000
111.9231	1.0000	1.0000
111.9435	5.0000	1.0000
111.9517	5.0000	1.0000
111.9826	16.0000	1.0000
112.0431	7.0000	2.0000
112.0860	1.0000	2.0000
112.0925	3.0000	2.0000
112.0960	0.0000	2.0000
112.1698	3.0000	2.0000
112.2679	7.0000	2.0000
112.2875	14.0000	2.0000
112.3571	14.0000	2.0000
112.3811	5.0000	2.0000
113.6891	1.0000	3.0000
113.6911	5.0000	3.0000
114.8488	29.0000	1.0000
115.2928	5.0000	1.0000
115.7943	27.0000	1.0000
115.8052	27.0000	1.0000
115.8192	26.0000	1.0000
116.1035	25.0000	1.0000
116.1994	1.0000	1.0000
116.2646	29.0000	1.0000
116.5924	3.0000	1.0000
116.5950	7.0000	1.0000
116.6018	3.0000	1.0000
116.6512	1.0000	1.0000
116.6929	7.0000	1.0000
116.7602	0.0000	1.0000
117.3010	0.0000	3.0000
117.3154	7.0000	3.0000
117.3176	14.0000	3.0000
117.3189	7.0000	3.0000
117.3189	27.0000	3.0000
117.3199	3.0000	3.0000
117.3224	7.0000	3.0000
117.3228	14.0000	3.0000
117.3265	7.0000	3.0000
117.4170	29.0000	3.0000
118.7415	1.0000	2.0000
118.7487	1.0000	2.0000
118.7574	27.0000	2.0000
118.7626	30.0000	2.0000
118.7627	14.0000	2.0000
118.7671	5.0000	2.0000
118.7675	27.0000	2.0000
118.7697	1.0000	2.0000
118.7776	1.0000	2.0000
118.7808	5.0000	2.0000
118.7965	30.0000	2.0000
118.7993	14.0000	2.0000
118.8219	5.0000	2.0000
118.8411	26.0000	2.0000
118.8424	16.0000	2.0000
118.8625	5.0000	2.0000
118.8717	1.0000	2.0000
118.8734	3.0000	2.0000
118.8737	23.0000	2.0000
118.8794	26.0000	2.0000
118.8824	16.0000	2.0000
118.8836	5.0000	2.0000
118.8840	26.0000	2.0000
118.8862	30.0000	2.0000
118.8887	5.0000	2.0000
118.8954	14.0000	2.0000
118.8968	16.0000	2.0000
118.8995	5.0000	2.0000
118.8997	1.0000	2.0000
118.9030	5.0000	2.0000
118.9041	1.0000	2.0000
118.9063	30.0000	2.0000
118.9424	5.0000	2.0000
118.9427	30.0000	2.0000
118.9643	5.0000	2.0000
118.9647	3.0000	2.0000
118.9715	5.0000	2.0000
118.9721	16.0000	2.0000
118.9758	1.0000	2.0000
118.9819	30.0000	2.0000
118.9938	26.0000	2.0000
118.9977	3.0000	2.0000
119.0012	3.0000	5.0000
119.0047	5.0000	5.0000
119.0089	5.0000	5.0000
119.0201	26.0000	5.0000
119.0251	27.0000	5.0000
119.0281	5.0000	5.0000
119.0401	26.0000	5.0000
119.0420	27.0000	5.0000
119.0446	26.0000	5.0000
119.0450	3.0000	5.0000
119.1062	3.0000	5.0000
119.1255	14.0000	5.0000
119.1278	5.0000	5.0000
119.1394	27.0000	5.0000
119.1547	14.0000	5.0000
119.1634	27.0000	5.0000
119.1956	27.0000	5.0000
119.2137	5.0000	5.0000
119.2295	5.0000	5.0000
119.2395	27.0000	5.0000
119.2562	5.0000	5.0000
119.2598	5.0000	5.0000
119.2707	5.0000	5.0000
119.3887	27.0000	5.0000
119.4038	3.0000	5.0000
119.4079	3.0000	5.0000
119.4291	27.0000	5.0000
119.4517	27.0000	5.0000
119.4540	16.0000	5.0000
119.4641	5.0000	5.0000
119.4765	23.0000	5.0000
119.4922	5.0000	5.0000
119.5046	5.0000	5.0000
119.5294	27.0000	5.0000
119.5372	26.0000	5.0000
119.5380	23.0000	5.0000
119.7250	5.0000	5.0000
119.7506	5.0000	5.0000
119.9721	25.0000	5.0000
120.0736	3.0000	4.0000
121.8550	29.0000	1.0000
121.9174	29.0000	1.0000
122.3194	26.0000	1.0000
123.0430	5.0000	1.0000
123.8140	26.0000	1.0000
123.9118	3.0000	1.0000
123.9123	7.0000	1.0000
123.9945	7.0000	1.0000
124.0001	20.0000	5.0000
124.0013	7.0000	5.0000
124.0274	1.0000	5.0000
124.0456	27.0000	5.0000
124.0474	3.0000	5.0000
124.0553	3.0000	5.0000
124.0811	27.0000	5.0000
124.1161	1.0000	5.0000
124.1457	14.0000	5.0000
124.1653	1.0000	5.0000
124.1800	14.0000	5.0000
124.1874	27.0000	5.0000
124.1935	27.0000	5.0000
124.1988	26.0000	5.0000
124.2116	26.0000	5.0000
124.2134	1.0000	5.0000
124.8287	3.0000	5.0000
124.8598	3.0000	5.0000
125.2759	29.0000	2.0000
125.2981	29.0000	2.0000
125.8710	7.0000	2.0000
125.8849	1.0000	2.0000
125.9081	1.0000	2.0000
125.9205	29.0000	2.0000
126.0391	29.0000	1.0000
126.3598	7.0000	1.0000
126.4056	27.0000	1.0000
126.4209	27.0000	1.0000
126.4272	27.0000	1.0000
127.1032	29.0000	3.0000
127.1192	29.0000	3.0000
127.3022	29.0000	3.0000
127.3237	7.0000	3.0000
127.3242	1.0000	3.0000
127.3242	3.0000	3.0000
127.3286	7.0000	3.0000
127.3421	26.0000	3.0000
127.3449	27.0000	3.0000
127.3867	29.0000	3.0000
127.4889	3.0000	3.0000
127.4925	3.0000	3.0000
127.4945	7.0000	3.0000
127.4982	7.0000	3.0000
127.5023	27.0000	3.0000
127.5027	7.0000	3.0000
127.8221	27.0000	3.0000
127.8478	1.0000	3.0000
127.8784	5.0000	3.0000
128.0443	1.0000	1.0000
128.0619	5.0000	1.0000
128.0852	14.0000	1.0000
128.0897	3.0000	1.0000
128.0964	7.0000	1.0000
128.0982	3.0000	1.0000
128.1267	27.0000	1.0000
128.1646	5.0000	1.0000
128.1694	27.0000	1.0000
128.1781	7.0000	1.0000
128.1821	1.0000	1.0000
128.1869	7.0000	1.0000
128.3234	1.0000	1.0000
128.3295	27.0000	1.0000
128.3295	3.0000	1.0000
128.3386	7.0000	1.0000
128.3391	3.0000	1.0000
128.3438	3.0000	1.0000
128.3964	3.0000	1.0000
128.4986	3.0000	1.0000
128.5562	29.0000	1.0000
128.5942	3.0000	1.0000
128.5991	3.0000	1.0000
128.6062	3.0000	1.0000
128.6861	5.0000	1.0000
128.7103	27.0000	1.0000
128.7219	3.0000	1.0000
128.7254	3.0000	1.0000
128.7983	5.0000	1.0000
128.9993	3.0000	1.0000
129.0105	3.0000	1.0000
129.2009	32.0000	1.0000
129.5303	32.0000	1.0000
129.5345	5.0000	1.0000
129.5408	32.0000	1.0000
130.2406	26.0000	1.0000
130.2632	29.0000	1.0000
130.2678	29.0000	1.0000
130.8897	5.0000	1.0000
131.6860	29.0000	1.0000
131.7192	14.0000	1.0000
131.7330	14.0000	1.0000
131.7398	29.0000	1.0000
131.7461	16.0000	1.0000
131.7573	16.0000	1.0000
131.9934	29.0000	1.0000
132.0141	29.0000	3.0000
132.2173	1.0000	3.0000
132.3231	29.0000	3.0000
132.5956	29.0000	3.0000
132.6845	1.0000	3.0000
132.6952	14.0000	3.0000
132.7765	29.0000	3.0000
132.9021	7.0000	3.0000
132.9026	14.0000	3.0000
132.9072	7.0000	3.0000
132.9116	7.0000	3.0000
132.9171	1.0000	3.0000
132.9202	7.0000	3.0000
132.9215	14.0000	3.0000
132.9735	3.0000	3.0000
132.9845	7.0000	3.0000
132.9865	27.0000	3.0000
132.9959	1.0000	3.0000
133.0072	14.0000	2.0000
133.0192	26.0000	2.0000
133.0324	29.0000	2.0000
133.0782	7.0000	2.0000
133.0849	5.0000	2.0000
133.0945	5.0000	2.0000
133.1047	14.0000	2.0000
133.1076	27.0000	2.0000
133.1425	27.0000	2.0000
133.1475	5.0000	2.0000
133.1612	7.0000	2.0000
133.1646	7.0000	2.0000
133.1944	1.0000	2.0000
133.2131	3.0000	2.0000
133.2427	5.0000	2.0000
133.2552	3.0000	2.0000
133.2556	1.0000	2.0000
133.2578	23.0000	2.0000
133.2749	27.0000	2.0000
133.2897	0.0000	2.0000
133.2904	7.0000	2.0000
133.2992	5.0000	2.0000
133.3174	5.0000	2.0000
133.3193	16.0000	2.0000
133.3406	1.0000	2.0000
133.3752	15.0000	2.0000
133.4017	14.0000	2.0000
133.4025	3.0000	2.0000
133.4028	27.0000	2.0000
133.4037	7.0000	2.0000
133.4067	3.0000	2.0000
133.4105	7.0000	2.0000
133.4160	7.0000	2.0000
133.4548	27.0000	2.0000
133.4549	5.0000	2.0000
133.4985	14.0000	2.0000
133.5080	14.0000	2.0000
133.5345	5.0000	2.0000
133.5472	16.0000	2.0000
133.5636	3.0000	2.0000
133.5683	7.0000	2.0000
133.5729	5.0000	2.0000
133.5988	14.0000	2.0000
133.6082	16.0000	2.0000
133.6321	16.0000	2.0000
133.6663	7.0000	2.0000
133.6665	5.0000	2.0000
133.6700	14.0000	2.0000
133.6812	14.0000	2.0000
133.6943	7.0000	2.0000
133.6975	3.0000	2.0000
133.7015	7.0000	2.0000
133.7197	3.0000	2.0000
133.7250	0.0000	2.0000
133.7359	5.0000	2.0000
133.7738	16.0000	2.0000
133.7778	14.0000	2.0000
133.7791	16.0000	2.0000
133.8491	14.0000	2.0000
133.9139	27.0000	2.0000
134.4508	29.0000	2.0000
134.6271	29.0000	2.0000
134.6379	29.0000	2.0000
135.0708	27.0000	1.0000
135.0811	27.0000	1.0000
135.0835	7.0000	1.0000
135.0857	3.0000	1.0000
135.0924	7.0000	1.0000
135.1390	14.0000	1.0000
135.1636	5.0000	1.0000
135.1846	27.0000	1.0000
135.2025	3.0000	1.0000
135.2117	1.0000	1.0000
135.3545	23.0000	1.0000
135.3596	1.0000	1.0000
135.3623	27.0000	1.0000
135.3711	1.0000	1.0000
135.4020	14.0000	1.0000
135.4754	27.0000	1.0000
135.4881	3.0000	1.0000
135.4912	1.0000	1.0000
135.4922	3.0000	1.0000
135.8795	14.0000	1.0000
136.1012	1.0000	3.0000
136.2273	14.0000	3.0000
136.4983	14.0000	3.0000
136.5349	14.0000	3.0000
136.5405	0.0000	3.0000
136.5408	7.0000	3.0000
136.5501	15.0000	3.0000
136.5570	7.0000	3.0000
136.5592	16.0000	3.0000
136.5636	20.0000	3.0000
136.5923	3.0000	3.0000
136.6017	14.0000	3.0000
136.6155	7.0000	3.0000
136.8262	7.0000	3.0000
136.8358	14.0000	3.0000
136.8438	1.0000	3.0000
136.9223	27.0000	3.0000
136.9272	27.0000	3.0000
136.9287	26.0000	3.0000
136.9406	27.0000	3.0000
137.1836	29.0000	1.0000
137.2513	29.0000	1.0000
137.6365	5.0000	1.0000
137.6461	27.0000	1.0000
137.6488	5.0000	1.0000
137.6783	29.0000	1.0000
137.8024	25.0000	1.0000
138.4759	1.0000	1.0000
138.4890	5.0000	1.0000
138.4976	3.0000	1.0000
138.5025	27.0000	1.0000
138.5044	3.0000	1.0000
138.5078	3.0000	1.0000
138.5164	7.0000	1.0000
138.5375	26.0000	1.0000
138.5687	0.0000	1.0000
138.5895	16.0000	1.0000
138.5915	27.0000	1.0000
138.5923	3.0000	1.0000
138.5961	3.0000	1.0000
138.7413	0.0000	1.0000
139.5592	29.0000	1.0000
140.3100	5.0000	1.0000
140.3136	5.0000	1.0000
140.3222	16.0000	1.0000
140.7357	14.0000	1.0000
141.6945	29.0000	1.0000
141.7411	27.0000	1.0000
141.7465	27.0000	1.0000
141.7541	14.0000	1.0000
141.7580	7.0000	1.0000
141.7659	7.0000	1.0000
141.7699	7.0000	1.0000
141.7807	20.0000	1.0000
141.7935	29.0000	1.0000
142.3638	29.0000	1.0000
142.7058	14.0000	1.0000
142.7276	14.0000	1.0000
142.7288	16.0000	1.0000
143.2423	5.0000	1.0000
143.4451	27.0000	1.0000
143.4614	1.0000	1.0000
144.0179	14.0000	1.0000
144.0482	16.0000	1.0000
144.0998	27.0000	1.0000
144.1117	14.0000	1.0000
144.1118	1.0000	1.0000
144.1187	27.0000	1.0000
144.1187	27.0000	1.0000
144.1223	3.0000	1.0000
144.8229	29.0000	1.0000
145.0943	5.0000	1.0000
145.4986	29.0000	1.0000
145.6387	7.0000	1.0000
145.6440	7.0000	1.0000
145.6459	3.0000	1.0000
145.6481	0.0000	1.0000
145.6536	0.0000	1.0000
145.6625	3.0000	1.0000
145.9711	29.0000	1.0000
146.5601	14.0000	1.0000
146.5844	14.0000	1.0000
146.5905	7.0000	1.0000
146.5949	7.0000	1.0000
146.5951	27.0000	1.0000
146.5992	14.0000	1.0000
146.6230	14.0000	1.0000
146.9970	7.0000	1.0000
147.0020	7.0000	2.0000
147.0057	7.0000	2.0000
147.0328	23.0000	2.0000
147.0429	3.0000	2.0000
147.0467	3.0000	2.0000
147.2229	5.0000	2.0000
147.2819	5.0000	2.0000
147.2976	29.0000	2.0000
147.3519	29.0000	2.0000
147.6020	14.0000	2.0000
147.6050	16.0000	2.0000
147.6715	14.0000	2.0000
147.9277	3.0000	2.0000
148.0431	7.0000	1.0000
148.0520	16.0000	1.0000
148.0555	16.0000	1.0000
148.0631	20.0000	1.0000
148.0678	16.0000	1.0000
148.5638	3.0000	1.0000
148.5955	7.0000	1.0000
148.6154	27.0000	1.0000
148.6660	3.0000	1.0000
148.7423	5.0000	1.0000
148.7678	30.0000	1.0000
148.7818	30.0000	1.0000
148.8243	30.0000	1.0000
148.8334	5.0000	1.0000
148.8705	5.0000	1.0000
148.8772	30.0000	1.0000
148.8860	27.0000	1.0000
148.8933	5.0000	1.0000
148.9150	27.0000	1.0000
148.9175	5.0000	1.0000
148.9304	5.0000	1.0000
148.9709	3.0000	1.0000
148.9746	3.0000	1.0000
148.9887	27.0000	1.0000
149.0494	27.0000	1.0000
149.0593	27.0000	1.0000
149.1006	20.0000	1.0000
149.1101	5.0000	1.0000
149.1116	26.0000	1.0000
149.1258	27.0000	1.0000
149.1842	5.0000	1.0000
149.1900	5.0000	1.0000
149.2028	27.0000	1.0000
149.2159	20.0000	1.0000
149.2193	29.0000	1.0000
149.2270	20.0000	1.0000
149.2278	27.0000	1.0000
149.2339	27.0000	1.0000
149.2581	26.0000	1.0000
149.2584	30.0000	1.0000
149.2661	25.0000	1.0000
149.2886	26.0000	1.0000
149.3056	20.0000	1.0000
149.3100	27.0000	1.0000
149.3105	20.0000	1.0000
149.3248	3.0000	1.0000
149.3698	5.0000	1.0000
149.3796	26.0000	1.0000
149.3871	27.0000	1.0000
149.3916	5.0000	1.0000
149.4029	27.0000	1.0000
149.4071	20.0000	1.0000
149.4150	27.0000	1.0000
149.4374	27.0000	1.0000
149.4511	5.0000	1.0000
149.4592	29.0000	1.0000
149.4645	5.0000	1.0000
149.4833	29.0000	1.0000
149.5095	1.0000	1.0000
149.5113	27.0000	1.0000
149.5410	20.0000	1.0000
149.5881	7.0000	1.0000
149.5970	7.0000	1.0000
149.6016	5.0000	1.0000
149.6255	20.0000	1.0000
149.6324	5.0000	1.0000
149.6742	5.0000	1.0000
149.7006	5.0000	1.0000
149.7197	20.0000	1.0000
149.7228	3.0000	1.0000
149.7345	3.0000	1.0000
149.7435	27.0000	1.0000
149.7440	5.0000	1.0000
149.7524	26.0000	1.0000
149.8246	20.0000	1.0000
149.8569	3.0000	1.0000
149.8613	3.0000	1.0000
149.8932	5.0000	1.0000
149.9067	1.0000	1.0000
149.9342	5.0000	1.0000
149.9391	1.0000	1.0000
149.9474	3.0000	1.0000
149.9486	5.0000	1.0000
149.9940	5.0000	1.0000
149.9962	27.0000	1.0000
150.0932	5.0000	2.0000
150.1256	27.0000	2.0000
150.2926	5.0000	2.0000
150.2963	29.0000	2.0000
150.2969	5.0000	2.0000
150.3061	5.0000	2.0000
150.3217	3.0000	2.0000
150.3320	5.0000	2.0000
150.3357	5.0000	2.0000
150.3398	5.0000	2.0000
150.3511	3.0000	2.0000
150.3704	5.0000	2.0000
150.3916	1.0000	2.0000
150.4032	5.0000	2.0000
150.4093	5.0000	2.0000
150.4389	5.0000	2.0000
150.4424	5.0000	2.0000
150.4973	1.0000	2.0000
150.6176	3.0000	2.0000
150.8549	1.0000	2.0000
151.0872	29.0000	2.0000
151.5092	29.0000	2.0000
151.6112	14.0000	2.0000
152.7987	25.0000	1.0000
154.0919	16.0000	1.0000
154.1048	16.0000	1.0000
154.1166	7.0000	1.0000
154.1199	7.0000	1.0000
154.1290	7.0000	1.0000
154.2345	14.0000	1.0000
154.2898	7.0000	1.0000
154.2971	14.0000	1.0000
154.2974	7.0000	1.0000
154.3286	0.0000	1.0000
154.8482	25.0000	1.0000
154.9045	14.0000	1.0000
154.9494	7.0000	1.0000
154.9611	3.0000	1.0000
155.0129	5.0000	2.0000
155.0198	27.0000	2.0000
155.0293	27.0000	2.0000
155.0405	1.0000	2.0000
155.0574	7.0000	2.0000
155.1394	14.0000	2.0000
155.1707	5.0000	2.0000
155.1967	1.0000	2.0000
155.2725	1.0000	2.0000
155.2822	16.0000	2.0000
155.3437	30.0000	2.0000
155.3701	1.0000	2.0000
155.3706	30.0000	2.0000
155.3714	27.0000	2.0000
155.3763	30.0000	2.0000
155.3796	30.0000	2.0000
155.3815	14.0000	2.0000
155.3942	7.0000	2.0000
155.4534	1.0000	2.0000
155.5355	16.0000	2.0000
155.5593	1.0000	2.0000
155.5706	14.0000	2.0000
155.5712	16.0000	2.0000
155.6246	14.0000	2.0000
155.6343	14.0000	2.0000
155.7886	14.0000	2.0000
156.0010	14.0000	1.0000
156.1439	20.0000	1.0000
156.1894	14.0000	1.0000
156.2105	14.0000	1.0000
156.2200	14.0000	1.0000
[truncated: 90,098 more rows]
