# Supplementary material for: Spontaneous cortical activity is transiently poised close to criticality
Source: PLoS Comput Biol. 2017 May 24;13(5):e1005543. doi: 10.1371/journal.pcbi.1005543 (PMC5464673; doi:10.1371/journal.pcbi.1005543)
Supplement: S1 Dataset — The data include the spike timings, electrode index and state information. Details can be found in the README file. (ZIP) [file pcbi.1005543.s005.zip › cat3_data.txt]

0.2246	16.0000	1.0000
0.2246	16.0000	1.0000
0.2524	16.0000	1.0000
0.3247	16.0000	1.0000
0.5787	28.0000	1.0000
0.8500	28.0000	1.0000
0.9019	25.0000	1.0000
0.9287	28.0000	1.0000
1.0013	25.0000	1.0000
1.1497	25.0000	1.0000
1.1796	25.0000	1.0000
1.2183	13.0000	1.0000
1.2927	13.0000	1.0000
1.3009	16.0000	1.0000
1.3009	16.0000	1.0000
1.5355	28.0000	1.0000
1.6031	25.0000	1.0000
1.7522	32.0000	1.0000
1.7656	16.0000	1.0000
1.8049	20.0000	1.0000
1.8762	20.0000	1.0000
1.8947	16.0000	1.0000
2.0033	28.0000	1.0000
2.0589	13.0000	1.0000
2.1049	9.0000	1.0000
2.2751	25.0000	1.0000
2.3434	20.0000	1.0000
2.3434	22.0000	1.0000
2.3611	25.0000	1.0000
3.1036	25.0000	1.0000
3.1036	3.0000	1.0000
3.2466	28.0000	1.0000
3.2818	20.0000	1.0000
3.2920	28.0000	1.0000
3.2987	12.0000	1.0000
3.3104	31.0000	1.0000
3.3410	25.0000	1.0000
3.3867	22.0000	1.0000
3.3896	16.0000	1.0000
3.3897	13.0000	1.0000
3.3999	28.0000	1.0000
3.4033	20.0000	1.0000
3.4497	17.0000	1.0000
3.4512	16.0000	1.0000
3.9840	5.0000	1.0000
4.6859	28.0000	1.0000
4.6975	20.0000	1.0000
4.7737	28.0000	1.0000
4.7800	28.0000	1.0000
5.4847	3.0000	2.0000
5.4937	28.0000	2.0000
5.5607	20.0000	2.0000
5.5669	20.0000	2.0000
5.5794	20.0000	2.0000
5.7970	13.0000	2.0000
5.8048	22.0000	2.0000
6.0352	28.0000	1.0000
6.0432	20.0000	1.0000
6.0509	16.0000	1.0000
6.0509	13.0000	1.0000
6.0585	20.0000	1.0000
6.0681	28.0000	1.0000
6.1334	9.0000	1.0000
6.2464	9.0000	1.0000
6.2471	21.0000	1.0000
6.2475	28.0000	1.0000
6.2489	20.0000	1.0000
6.2511	13.0000	1.0000
6.2514	22.0000	1.0000
6.2518	16.0000	1.0000
6.2520	17.0000	1.0000
6.2582	28.0000	1.0000
6.2644	16.0000	1.0000
6.2687	22.0000	1.0000
6.2740	28.0000	1.0000
6.2840	22.0000	1.0000
6.4050	5.0000	1.0000
6.4650	12.0000	1.0000
6.6770	28.0000	1.0000
6.8452	25.0000	1.0000
6.9852	5.0000	1.0000
7.2625	28.0000	1.0000
7.8279	25.0000	1.0000
7.8396	32.0000	1.0000
7.8507	25.0000	1.0000
7.8702	28.0000	1.0000
8.9662	8.0000	1.0000
9.3664	22.0000	1.0000
9.3664	22.0000	1.0000
9.5892	25.0000	1.0000
10.6670	22.0000	1.0000
10.6670	22.0000	1.0000
10.6670	22.0000	1.0000
10.7934	12.0000	1.0000
10.8733	12.0000	1.0000
11.0993	28.0000	1.0000
11.7834	28.0000	1.0000
11.9257	28.0000	1.0000
11.9487	20.0000	1.0000
11.9521	28.0000	1.0000
11.9652	31.0000	1.0000
11.9707	22.0000	1.0000
11.9998	28.0000	1.0000
12.0051	13.0000	1.0000
12.0119	28.0000	1.0000
12.0130	16.0000	1.0000
12.0130	16.0000	1.0000
12.0266	13.0000	1.0000
12.0511	22.0000	1.0000
12.0536	13.0000	1.0000
12.0546	28.0000	1.0000
12.0671	22.0000	1.0000
12.0851	13.0000	1.0000
12.1816	13.0000	1.0000
12.1876	16.0000	1.0000
12.1876	13.0000	1.0000
12.2150	20.0000	1.0000
12.2164	13.0000	1.0000
12.2232	13.0000	1.0000
12.2276	16.0000	1.0000
12.2276	16.0000	1.0000
12.2339	28.0000	1.0000
12.2469	22.0000	1.0000
12.2784	13.0000	1.0000
12.3293	20.0000	1.0000
12.3334	13.0000	1.0000
12.3484	13.0000	1.0000
12.3677	13.0000	1.0000
12.4059	16.0000	1.0000
12.4059	16.0000	1.0000
12.4344	20.0000	1.0000
12.4382	13.0000	1.0000
12.4986	28.0000	1.0000
12.5120	20.0000	1.0000
12.5295	22.0000	1.0000
12.5711	20.0000	1.0000
12.6677	16.0000	1.0000
12.6677	16.0000	1.0000
12.6828	17.0000	1.0000
12.7023	16.0000	1.0000
12.7023	16.0000	1.0000
12.7336	28.0000	1.0000
12.8092	9.0000	1.0000
12.8562	16.0000	1.0000
12.8562	16.0000	1.0000
12.9155	13.0000	1.0000
12.9310	8.0000	1.0000
12.9339	13.0000	1.0000
12.9880	20.0000	1.0000
13.0626	28.0000	1.0000
13.3316	22.0000	1.0000
13.3479	22.0000	1.0000
13.3813	22.0000	1.0000
13.4167	16.0000	1.0000
13.4167	16.0000	1.0000
13.4270	13.0000	1.0000
13.4282	28.0000	1.0000
13.4495	9.0000	1.0000
13.5102	13.0000	1.0000
13.5201	28.0000	1.0000
13.5282	9.0000	1.0000
13.5530	13.0000	1.0000
13.5621	13.0000	1.0000
13.5863	3.0000	1.0000
13.6095	3.0000	1.0000
13.6518	3.0000	1.0000
13.6606	28.0000	1.0000
13.6679	16.0000	1.0000
13.7209	22.0000	1.0000
13.7538	16.0000	1.0000
13.7538	16.0000	1.0000
13.7695	28.0000	1.0000
13.7696	3.0000	1.0000
13.7761	13.0000	1.0000
13.7766	22.0000	1.0000
13.7778	12.0000	1.0000
13.7852	3.0000	1.0000
13.7865	13.0000	1.0000
13.7895	22.0000	1.0000
13.7955	13.0000	1.0000
13.8125	12.0000	1.0000
13.8159	13.0000	1.0000
13.8300	14.0000	1.0000
13.8489	28.0000	1.0000
13.8522	21.0000	1.0000
13.8578	28.0000	1.0000
13.8584	8.0000	1.0000
13.8676	25.0000	1.0000
13.8680	21.0000	1.0000
13.8699	28.0000	1.0000
13.8724	16.0000	1.0000
13.8724	13.0000	1.0000
13.8751	21.0000	1.0000
13.8754	22.0000	1.0000
13.8766	28.0000	1.0000
13.8837	21.0000	1.0000
13.8851	28.0000	1.0000
13.8909	28.0000	1.0000
13.8940	22.0000	1.0000
13.9000	31.0000	1.0000
13.9019	13.0000	1.0000
13.9037	21.0000	1.0000
13.9105	3.0000	1.0000
13.9122	28.0000	1.0000
13.9145	22.0000	1.0000
13.9201	22.0000	1.0000
13.9224	16.0000	1.0000
13.9300	22.0000	1.0000
13.9430	20.0000	1.0000
13.9584	28.0000	1.0000
13.9622	13.0000	1.0000
13.9683	9.0000	1.0000
13.9992	13.0000	1.0000
14.0083	10.0000	1.0000
14.0325	16.0000	1.0000
14.0806	28.0000	1.0000
14.1284	20.0000	1.0000
14.1300	16.0000	1.0000
14.1337	28.0000	1.0000
14.1357	16.0000	1.0000
14.1405	22.0000	1.0000
14.1561	13.0000	1.0000
14.1568	16.0000	1.0000
14.1901	22.0000	1.0000
14.1909	3.0000	1.0000
14.2343	13.0000	1.0000
14.2497	22.0000	1.0000
14.3020	22.0000	1.0000
14.3152	28.0000	1.0000
14.3203	28.0000	1.0000
14.3222	12.0000	1.0000
14.3226	22.0000	1.0000
14.3268	21.0000	1.0000
14.3306	28.0000	1.0000
14.3554	13.0000	1.0000
14.3569	22.0000	1.0000
14.3633	22.0000	1.0000
14.3788	28.0000	1.0000
14.3817	22.0000	1.0000
14.3866	28.0000	1.0000
14.3877	16.0000	1.0000
14.3922	31.0000	1.0000
14.3923	22.0000	1.0000
14.3982	22.0000	1.0000
14.4028	28.0000	1.0000
14.4053	22.0000	1.0000
14.4085	13.0000	1.0000
14.4111	28.0000	1.0000
14.4162	28.0000	1.0000
14.4167	22.0000	1.0000
14.4362	16.0000	1.0000
14.4362	16.0000	1.0000
14.4701	3.0000	1.0000
14.4731	13.0000	1.0000
14.4748	9.0000	1.0000
14.4797	22.0000	1.0000
14.4878	28.0000	1.0000
14.4885	25.0000	1.0000
14.5063	22.0000	1.0000
14.5073	28.0000	1.0000
14.5094	16.0000	1.0000
14.5169	28.0000	1.0000
14.5265	28.0000	1.0000
14.5323	3.0000	1.0000
14.5330	28.0000	1.0000
14.5346	9.0000	1.0000
14.5362	20.0000	1.0000
14.5460	31.0000	1.0000
14.5705	22.0000	1.0000
14.5782	22.0000	1.0000
14.5821	13.0000	1.0000
14.5913	16.0000	1.0000
14.5913	13.0000	1.0000
14.6017	13.0000	1.0000
14.6080	22.0000	1.0000
14.6425	22.0000	1.0000
14.6485	16.0000	1.0000
14.6485	16.0000	1.0000
14.6656	3.0000	1.0000
14.6686	22.0000	1.0000
14.6708	20.0000	1.0000
14.6787	28.0000	1.0000
14.6848	22.0000	1.0000
14.6856	13.0000	1.0000
14.6899	28.0000	1.0000
14.6948	16.0000	1.0000
14.6957	28.0000	1.0000
14.6957	22.0000	1.0000
14.6997	20.0000	1.0000
14.7431	13.0000	1.0000
14.7445	16.0000	1.0000
14.7449	28.0000	1.0000
14.8086	13.0000	1.0000
14.8880	22.0000	1.0000
14.8933	16.0000	1.0000
15.6921	25.0000	2.0000
15.8394	28.0000	2.0000
16.0845	25.0000	1.0000
16.1201	28.0000	1.0000
16.1791	28.0000	1.0000
16.1832	31.0000	1.0000
16.2699	28.0000	1.0000
16.5296	28.0000	1.0000
16.7080	25.0000	1.0000
16.7252	25.0000	1.0000
16.7325	28.0000	1.0000
16.9472	25.0000	1.0000
17.1749	28.0000	1.0000
17.1804	28.0000	1.0000
17.3300	9.0000	1.0000
17.9702	25.0000	1.0000
18.0348	28.0000	1.0000
18.2774	9.0000	1.0000
18.5693	20.0000	1.0000
19.0344	22.0000	1.0000
19.0837	3.0000	1.0000
19.0894	28.0000	1.0000
19.1123	3.0000	1.0000
19.1177	22.0000	1.0000
19.1263	28.0000	1.0000
19.1373	28.0000	1.0000
19.1382	9.0000	1.0000
19.1387	22.0000	1.0000
19.1546	22.0000	1.0000
19.1613	16.0000	1.0000
19.1613	16.0000	1.0000
19.1693	28.0000	1.0000
19.1887	28.0000	1.0000
19.1907	20.0000	1.0000
19.1999	28.0000	1.0000
19.2002	21.0000	1.0000
19.2055	28.0000	1.0000
19.2056	25.0000	1.0000
19.2090	21.0000	1.0000
19.2111	28.0000	1.0000
19.2213	28.0000	1.0000
19.2245	20.0000	1.0000
19.2335	28.0000	1.0000
19.2352	9.0000	1.0000
19.2360	21.0000	1.0000
19.2411	16.0000	1.0000
19.2417	13.0000	1.0000
19.2468	16.0000	1.0000
19.2479	28.0000	1.0000
19.2560	28.0000	1.0000
19.2624	28.0000	1.0000
19.2637	21.0000	1.0000
19.2722	28.0000	1.0000
19.2735	22.0000	1.0000
19.2736	21.0000	1.0000
19.2807	28.0000	1.0000
19.2831	20.0000	1.0000
19.2896	28.0000	1.0000
19.2916	13.0000	1.0000
19.2941	28.0000	1.0000
19.2950	20.0000	1.0000
19.2959	21.0000	1.0000
19.2988	28.0000	1.0000
19.3146	22.0000	1.0000
19.3162	28.0000	1.0000
19.3175	17.0000	1.0000
19.3226	16.0000	1.0000
19.3244	21.0000	1.0000
19.3287	22.0000	1.0000
19.3302	28.0000	1.0000
19.3302	28.0000	1.0000
19.3322	12.0000	1.0000
19.3372	16.0000	1.0000
19.3434	20.0000	1.0000
19.3436	28.0000	1.0000
19.3465	13.0000	1.0000
19.3488	9.0000	1.0000
19.3513	3.0000	1.0000
19.3577	22.0000	1.0000
19.3657	22.0000	1.0000
19.3669	28.0000	1.0000
19.3708	22.0000	1.0000
19.3829	16.0000	1.0000
19.3970	28.0000	1.0000
19.3984	13.0000	1.0000
19.4126	9.0000	1.0000
19.4215	3.0000	1.0000
19.4253	13.0000	1.0000
19.4264	12.0000	1.0000
19.4363	28.0000	1.0000
19.4489	16.0000	1.0000
19.4528	13.0000	1.0000
19.4564	16.0000	1.0000
19.4755	13.0000	1.0000
19.5509	3.0000	1.0000
19.5655	28.0000	1.0000
19.5675	9.0000	1.0000
19.5704	3.0000	1.0000
19.5807	13.0000	1.0000
19.5807	16.0000	1.0000
19.5828	3.0000	1.0000
19.6524	3.0000	1.0000
19.6947	13.0000	1.0000
19.6954	16.0000	1.0000
19.7091	13.0000	1.0000
19.8275	9.0000	1.0000
19.9304	12.0000	1.0000
20.3934	13.0000	5.0000
20.4532	13.0000	5.0000
20.4722	31.0000	5.0000
20.4816	13.0000	5.0000
20.4978	13.0000	5.0000
20.5550	13.0000	5.0000
20.5595	13.0000	5.0000
20.5764	22.0000	5.0000
20.6067	31.0000	5.0000
20.6114	13.0000	5.0000
20.6273	31.0000	5.0000
20.6383	32.0000	5.0000
20.7114	13.0000	5.0000
20.8218	15.0000	5.0000
20.8316	17.0000	5.0000
21.1119	6.0000	5.0000
21.1929	28.0000	5.0000
21.2465	22.0000	5.0000
21.2517	28.0000	5.0000
21.2878	22.0000	5.0000
21.3160	31.0000	5.0000
21.4295	25.0000	5.0000
21.4523	13.0000	5.0000
21.6141	22.0000	5.0000
21.9310	28.0000	5.0000
21.9724	5.0000	5.0000
22.3586	25.0000	1.0000
22.3781	12.0000	1.0000
22.6926	3.0000	1.0000
23.1729	3.0000	1.0000
23.3129	14.0000	1.0000
23.7041	25.0000	1.0000
23.7932	5.0000	1.0000
24.0427	20.0000	5.0000
24.0502	28.0000	5.0000
24.0595	25.0000	5.0000
24.1133	25.0000	5.0000
24.1134	9.0000	5.0000
24.1162	16.0000	5.0000
24.1163	13.0000	5.0000
24.1467	25.0000	5.0000
24.2057	16.0000	5.0000
24.2057	16.0000	5.0000
24.2934	20.0000	5.0000
24.3963	32.0000	5.0000
24.4152	9.0000	5.0000
24.4555	31.0000	5.0000
24.4560	13.0000	5.0000
24.4836	31.0000	5.0000
24.4876	28.0000	5.0000
24.5077	31.0000	5.0000
24.5288	20.0000	5.0000
24.5486	28.0000	5.0000
24.5543	28.0000	5.0000
24.5967	25.0000	5.0000
24.6038	25.0000	5.0000
24.6184	25.0000	5.0000
24.6229	9.0000	5.0000
24.6236	25.0000	5.0000
24.6421	25.0000	5.0000
24.6513	25.0000	5.0000
24.6599	25.0000	5.0000
24.6653	25.0000	5.0000
24.6659	28.0000	5.0000
24.6799	28.0000	5.0000
24.6844	25.0000	5.0000
24.6851	28.0000	5.0000
24.6919	25.0000	5.0000
24.6982	25.0000	5.0000
24.7078	25.0000	5.0000
24.7203	25.0000	5.0000
24.7508	25.0000	5.0000
24.7559	25.0000	5.0000
24.7737	3.0000	5.0000
24.7922	25.0000	5.0000
24.7983	25.0000	5.0000
24.8396	25.0000	5.0000
24.8537	25.0000	5.0000
24.8763	25.0000	5.0000
24.8929	25.0000	5.0000
24.9296	25.0000	5.0000
24.9337	28.0000	5.0000
24.9843	28.0000	5.0000
25.1656	28.0000	1.0000
25.1940	5.0000	1.0000
25.4712	28.0000	1.0000
25.5537	13.0000	1.0000
25.5588	31.0000	1.0000
25.5679	28.0000	1.0000
25.6248	16.0000	1.0000
25.6289	22.0000	1.0000
25.6314	30.0000	1.0000
25.6382	22.0000	1.0000
25.6467	28.0000	1.0000
25.8584	13.0000	1.0000
25.9034	13.0000	1.0000
25.9343	6.0000	1.0000
25.9373	13.0000	1.0000
25.9569	16.0000	1.0000
25.9822	13.0000	1.0000
26.0008	31.0000	1.0000
26.0213	22.0000	1.0000
26.0343	16.0000	1.0000
26.0410	13.0000	1.0000
26.0938	13.0000	1.0000
26.1485	13.0000	1.0000
26.3045	13.0000	1.0000
26.4545	28.0000	1.0000
27.0187	12.0000	1.0000
27.0300	25.0000	1.0000
27.0356	25.0000	1.0000
27.0420	25.0000	1.0000
27.0557	25.0000	1.0000
27.0633	28.0000	1.0000
27.0656	25.0000	1.0000
27.1573	28.0000	1.0000
27.1850	16.0000	1.0000
27.1893	9.0000	1.0000
27.2130	16.0000	1.0000
27.2130	16.0000	1.0000
27.2223	25.0000	1.0000
27.2389	25.0000	1.0000
27.2529	25.0000	1.0000
27.2750	13.0000	1.0000
27.2997	32.0000	1.0000
27.3015	13.0000	1.0000
27.3076	25.0000	1.0000
27.3204	16.0000	1.0000
27.3208	13.0000	1.0000
27.3669	22.0000	1.0000
27.3701	16.0000	1.0000
27.3797	28.0000	1.0000
27.3876	22.0000	1.0000
27.3901	31.0000	1.0000
27.5039	16.0000	1.0000
27.5611	14.0000	1.0000
27.7222	28.0000	1.0000
27.7552	8.0000	1.0000
27.7552	8.0000	1.0000
27.7642	28.0000	1.0000
28.1927	28.0000	1.0000
28.8558	20.0000	1.0000
28.8558	20.0000	1.0000
28.8558	20.0000	1.0000
28.9759	14.0000	1.0000
29.1360	10.0000	1.0000
29.2693	9.0000	1.0000
29.6161	9.0000	1.0000
29.7148	16.0000	1.0000
29.7148	16.0000	1.0000
29.8232	9.0000	1.0000
29.9947	16.0000	1.0000
29.9948	13.0000	1.0000
30.0366	28.0000	1.0000
30.0716	28.0000	1.0000
30.0745	13.0000	1.0000
30.1385	16.0000	1.0000
30.1385	16.0000	1.0000
30.1464	13.0000	1.0000
30.1642	16.0000	1.0000
30.1642	16.0000	1.0000
30.1947	16.0000	1.0000
30.2066	9.0000	1.0000
30.2164	9.0000	1.0000
30.2179	31.0000	1.0000
30.2179	30.0000	1.0000
30.2277	16.0000	1.0000
30.2277	16.0000	1.0000
30.2544	13.0000	1.0000
30.2663	28.0000	1.0000
30.2851	32.0000	1.0000
30.3057	28.0000	1.0000
30.3176	22.0000	1.0000
30.3282	32.0000	1.0000
30.3677	31.0000	1.0000
30.4254	13.0000	1.0000
30.4351	22.0000	1.0000
30.4418	9.0000	1.0000
30.4856	20.0000	1.0000
30.4878	16.0000	1.0000
30.5029	32.0000	1.0000
30.5207	32.0000	1.0000
30.5297	28.0000	1.0000
30.5339	31.0000	1.0000
30.5453	16.0000	1.0000
30.5453	16.0000	1.0000
30.5474	32.0000	1.0000
30.5676	9.0000	1.0000
30.5684	16.0000	1.0000
30.5684	16.0000	1.0000
30.6054	16.0000	1.0000
30.6054	13.0000	1.0000
30.6102	22.0000	1.0000
30.6152	31.0000	1.0000
30.6234	9.0000	1.0000
30.6952	22.0000	1.0000
30.7168	28.0000	1.0000
30.7574	28.0000	1.0000
30.7658	13.0000	1.0000
30.7919	22.0000	1.0000
30.7982	20.0000	1.0000
30.8643	32.0000	1.0000
30.8729	16.0000	1.0000
30.8729	16.0000	1.0000
30.8869	20.0000	1.0000
30.9275	13.0000	1.0000
30.9366	22.0000	1.0000
30.9388	31.0000	1.0000
30.9420	28.0000	1.0000
30.9968	20.0000	1.0000
31.0169	17.0000	1.0000
31.0433	22.0000	1.0000
31.0550	20.0000	1.0000
31.0604	16.0000	1.0000
31.0604	16.0000	1.0000
31.0638	28.0000	1.0000
31.0716	32.0000	1.0000
31.0745	20.0000	1.0000
31.0751	13.0000	1.0000
31.0754	16.0000	1.0000
31.1671	32.0000	1.0000
31.1713	16.0000	1.0000
31.2014	32.0000	1.0000
31.2628	9.0000	1.0000
31.2895	20.0000	1.0000
31.2902	28.0000	1.0000
31.3150	13.0000	1.0000
31.3517	16.0000	1.0000
31.3517	13.0000	1.0000
31.3857	13.0000	1.0000
31.4171	16.0000	1.0000
31.4171	16.0000	1.0000
31.4876	17.0000	1.0000
31.6436	28.0000	1.0000
31.6595	20.0000	1.0000
31.6664	13.0000	1.0000
31.6677	16.0000	1.0000
31.6681	32.0000	1.0000
31.6696	20.0000	1.0000
31.6739	20.0000	1.0000
31.6758	28.0000	1.0000
31.6830	28.0000	1.0000
31.8372	28.0000	1.0000
31.8454	28.0000	1.0000
31.8521	28.0000	1.0000
31.8619	20.0000	1.0000
31.8628	13.0000	1.0000
31.8828	13.0000	1.0000
31.9216	22.0000	1.0000
31.9309	13.0000	1.0000
31.9396	28.0000	1.0000
31.9450	20.0000	1.0000
31.9973	9.0000	1.0000
31.9974	13.0000	1.0000
32.0088	13.0000	1.0000
32.0625	16.0000	1.0000
32.0837	13.0000	1.0000
32.0838	9.0000	1.0000
32.0920	28.0000	1.0000
32.0982	28.0000	1.0000
32.0995	16.0000	1.0000
32.1135	28.0000	1.0000
32.1151	20.0000	1.0000
32.1183	21.0000	1.0000
32.1207	20.0000	1.0000
32.1211	28.0000	1.0000
32.1276	16.0000	1.0000
32.1276	13.0000	1.0000
32.1276	3.0000	1.0000
32.1287	28.0000	1.0000
32.1289	21.0000	1.0000
32.1339	20.0000	1.0000
32.1340	28.0000	1.0000
32.1343	21.0000	1.0000
32.1360	32.0000	1.0000
32.1397	20.0000	1.0000
32.1417	3.0000	1.0000
32.1443	20.0000	1.0000
32.1451	21.0000	1.0000
32.1476	32.0000	1.0000
32.1493	28.0000	1.0000
32.1493	28.0000	1.0000
32.1569	13.0000	1.0000
32.2606	20.0000	1.0000
32.2639	16.0000	1.0000
32.2639	16.0000	1.0000
32.3248	3.0000	1.0000
32.4134	13.0000	1.0000
32.4135	16.0000	1.0000
32.4390	20.0000	1.0000
32.4449	13.0000	1.0000
32.4463	20.0000	1.0000
32.4466	16.0000	1.0000
32.4701	16.0000	1.0000
32.4753	22.0000	1.0000
32.4776	20.0000	1.0000
32.4792	28.0000	1.0000
32.5192	16.0000	1.0000
32.5192	16.0000	1.0000
32.5410	22.0000	1.0000
32.5438	30.0000	1.0000
32.5576	28.0000	1.0000
32.5616	20.0000	1.0000
32.5877	16.0000	1.0000
32.5877	13.0000	1.0000
32.5880	20.0000	1.0000
32.6312	28.0000	1.0000
32.6568	20.0000	1.0000
32.7043	13.0000	1.0000
32.7177	20.0000	1.0000
32.7177	3.0000	1.0000
32.7822	13.0000	1.0000
32.7822	16.0000	1.0000
32.7848	20.0000	1.0000
32.7935	13.0000	1.0000
32.8175	20.0000	1.0000
32.8239	32.0000	1.0000
32.8296	13.0000	1.0000
32.8296	16.0000	1.0000
32.8528	13.0000	1.0000
32.8932	13.0000	1.0000
32.9129	3.0000	1.0000
32.9184	20.0000	1.0000
32.9257	16.0000	1.0000
32.9322	30.0000	1.0000
32.9355	13.0000	1.0000
32.9477	20.0000	1.0000
32.9480	22.0000	1.0000
32.9550	20.0000	1.0000
32.9551	28.0000	1.0000
32.9612	16.0000	1.0000
32.9648	20.0000	1.0000
32.9668	16.0000	1.0000
32.9668	13.0000	1.0000
32.9771	32.0000	1.0000
32.9872	13.0000	1.0000
32.9921	9.0000	1.0000
33.0083	20.0000	1.0000
33.0154	28.0000	1.0000
33.0179	9.0000	1.0000
33.0193	3.0000	1.0000
33.0214	17.0000	1.0000
33.0233	13.0000	1.0000
33.0266	20.0000	1.0000
33.0280	32.0000	1.0000
33.0348	20.0000	1.0000
33.0373	13.0000	1.0000
33.0378	22.0000	1.0000
33.0396	3.0000	1.0000
33.1039	20.0000	1.0000
33.1124	20.0000	1.0000
33.1129	22.0000	1.0000
33.1232	28.0000	1.0000
33.1236	20.0000	1.0000
33.1301	3.0000	1.0000
33.1487	20.0000	1.0000
33.1897	22.0000	1.0000
33.1946	20.0000	1.0000
33.2126	20.0000	1.0000
33.2310	16.0000	1.0000
33.2310	16.0000	1.0000
33.2477	20.0000	1.0000
33.2497	17.0000	1.0000
33.2701	13.0000	1.0000
33.2779	8.0000	1.0000
33.2780	32.0000	1.0000
33.2886	20.0000	1.0000
33.2987	28.0000	1.0000
33.3323	13.0000	1.0000
33.3780	22.0000	1.0000
33.4068	20.0000	1.0000
33.4239	13.0000	1.0000
33.6253	28.0000	1.0000
33.7202	25.0000	1.0000
33.7648	20.0000	1.0000
33.7846	28.0000	1.0000
33.8088	22.0000	1.0000
33.8158	28.0000	1.0000
33.8174	20.0000	1.0000
33.8485	20.0000	1.0000
33.8675	22.0000	1.0000
33.8747	20.0000	1.0000
33.8764	28.0000	1.0000
33.8788	21.0000	1.0000
33.8852	28.0000	1.0000
33.8907	22.0000	1.0000
33.8926	32.0000	1.0000
33.8954	20.0000	1.0000
34.0278	20.0000	1.0000
34.4001	3.0000	1.0000
34.4128	28.0000	1.0000
34.4691	28.0000	1.0000
34.4742	28.0000	1.0000
34.5253	14.0000	1.0000
34.5359	25.0000	1.0000
34.8266	16.0000	1.0000
34.8266	16.0000	1.0000
34.8319	28.0000	1.0000
34.8365	3.0000	1.0000
34.8454	15.0000	1.0000
34.8459	16.0000	1.0000
34.8471	28.0000	1.0000
34.8516	22.0000	1.0000
34.8540	28.0000	1.0000
34.8541	20.0000	1.0000
34.8641	28.0000	1.0000
34.8663	31.0000	1.0000
34.8694	28.0000	1.0000
34.8787	31.0000	1.0000
34.9429	28.0000	1.0000
34.9472	28.0000	1.0000
34.9989	22.0000	1.0000
35.0464	22.0000	5.0000
35.1680	28.0000	5.0000
35.1925	13.0000	5.0000
35.2290	16.0000	5.0000
35.2421	16.0000	5.0000
35.2506	22.0000	5.0000
35.2642	8.0000	5.0000
35.2671	22.0000	5.0000
35.2672	21.0000	5.0000
35.2677	28.0000	5.0000
35.2795	28.0000	5.0000
35.2888	28.0000	5.0000
35.2921	22.0000	5.0000
35.2951	21.0000	5.0000
35.2951	28.0000	5.0000
35.3003	9.0000	5.0000
35.3015	16.0000	5.0000
35.3015	16.0000	5.0000
35.3025	28.0000	5.0000
35.3050	31.0000	5.0000
35.3117	28.0000	5.0000
35.3126	13.0000	5.0000
35.3132	22.0000	5.0000
35.3315	13.0000	5.0000
35.3561	28.0000	5.0000
35.4033	13.0000	5.0000
35.4091	20.0000	5.0000
35.4153	22.0000	5.0000
35.4155	21.0000	5.0000
35.4190	17.0000	5.0000
35.4190	17.0000	5.0000
35.4252	9.0000	5.0000
35.4270	28.0000	5.0000
35.4433	16.0000	5.0000
35.4452	17.0000	5.0000
35.4463	28.0000	5.0000
35.4492	25.0000	5.0000
35.4495	20.0000	5.0000
35.4591	16.0000	5.0000
35.4607	32.0000	5.0000
35.4742	9.0000	5.0000
35.4820	28.0000	5.0000
35.4849	22.0000	5.0000
35.4916	28.0000	5.0000
35.4935	31.0000	5.0000
35.4944	9.0000	5.0000
35.4963	28.0000	5.0000
35.4990	20.0000	5.0000
35.5020	28.0000	5.0000
35.5032	25.0000	5.0000
35.5083	28.0000	5.0000
35.5098	21.0000	5.0000
35.5116	31.0000	5.0000
35.5137	22.0000	5.0000
35.5144	28.0000	5.0000
35.5175	21.0000	5.0000
35.5263	31.0000	5.0000
35.5279	28.0000	5.0000
35.5393	21.0000	5.0000
35.5410	13.0000	5.0000
35.5837	28.0000	5.0000
35.5855	20.0000	5.0000
35.5905	20.0000	5.0000
35.5911	28.0000	5.0000
35.5978	13.0000	5.0000
35.6082	31.0000	5.0000
35.6092	9.0000	5.0000
35.6152	22.0000	5.0000
35.6175	19.0000	5.0000
35.6496	22.0000	5.0000
35.6890	17.0000	5.0000
35.6899	28.0000	5.0000
35.6918	21.0000	5.0000
35.6945	25.0000	5.0000
35.6960	28.0000	5.0000
35.6976	22.0000	5.0000
35.7049	16.0000	5.0000
35.7068	28.0000	5.0000
35.7208	21.0000	5.0000
35.7220	22.0000	5.0000
35.7232	13.0000	5.0000
35.7237	28.0000	5.0000
35.7325	28.0000	5.0000
35.7377	31.0000	5.0000
35.7439	13.0000	5.0000
35.7563	31.0000	5.0000
35.7634	8.0000	5.0000
35.7840	28.0000	5.0000
35.7903	12.0000	5.0000
35.9375	25.0000	5.0000
36.0533	28.0000	1.0000
36.0792	25.0000	1.0000
36.1735	28.0000	1.0000
36.1810	28.0000	1.0000
36.1891	25.0000	1.0000
36.1893	21.0000	1.0000
36.1905	28.0000	1.0000
36.1930	20.0000	1.0000
36.1938	22.0000	1.0000
36.1950	31.0000	1.0000
36.1957	21.0000	1.0000
36.1983	3.0000	1.0000
36.1993	12.0000	1.0000
36.2005	28.0000	1.0000
36.2061	31.0000	1.0000
36.2062	28.0000	1.0000
36.2113	28.0000	1.0000
36.2150	22.0000	1.0000
36.2157	21.0000	1.0000
36.2162	25.0000	1.0000
36.2272	31.0000	1.0000
36.2286	28.0000	1.0000
36.2615	3.0000	1.0000
36.2663	28.0000	1.0000
36.2752	28.0000	1.0000
36.2890	28.0000	1.0000
36.2940	28.0000	1.0000
36.3270	28.0000	1.0000
36.3389	28.0000	1.0000
36.3444	28.0000	1.0000
36.3512	21.0000	1.0000
36.3527	22.0000	1.0000
36.3813	25.0000	1.0000
36.3867	28.0000	1.0000
36.3881	22.0000	1.0000
36.3895	25.0000	1.0000
36.4239	22.0000	1.0000
36.4357	28.0000	1.0000
36.4545	25.0000	1.0000
36.4616	22.0000	1.0000
36.4639	28.0000	1.0000
36.4676	16.0000	1.0000
36.4911	25.0000	1.0000
36.4963	22.0000	1.0000
36.5020	28.0000	1.0000
36.5074	9.0000	1.0000
36.5238	31.0000	1.0000
36.5260	25.0000	1.0000
36.5274	22.0000	1.0000
36.5304	25.0000	1.0000
36.5309	28.0000	1.0000
36.5337	22.0000	1.0000
36.5496	25.0000	1.0000
36.5547	28.0000	1.0000
36.5655	32.0000	1.0000
36.5676	31.0000	1.0000
36.5826	25.0000	1.0000
36.6132	22.0000	1.0000
36.6205	32.0000	1.0000
36.6294	25.0000	1.0000
36.6297	28.0000	1.0000
36.6492	25.0000	1.0000
36.6623	25.0000	1.0000
36.6776	25.0000	1.0000
36.6974	22.0000	1.0000
36.7254	25.0000	1.0000
36.7259	31.0000	1.0000
36.7489	25.0000	1.0000
36.7596	30.0000	1.0000
36.7717	32.0000	1.0000
36.7928	22.0000	1.0000
36.8013	25.0000	1.0000
36.8018	31.0000	1.0000
36.8075	25.0000	1.0000
36.8516	22.0000	1.0000
36.8662	25.0000	1.0000
36.8745	32.0000	1.0000
36.8871	31.0000	1.0000
36.8934	28.0000	1.0000
36.9020	9.0000	1.0000
36.9161	31.0000	1.0000
36.9196	25.0000	1.0000
36.9198	28.0000	1.0000
36.9743	28.0000	1.0000
36.9854	22.0000	1.0000
37.0337	28.0000	1.0000
37.0390	28.0000	1.0000
37.0397	22.0000	1.0000
37.0653	25.0000	1.0000
37.0790	16.0000	1.0000
37.0790	16.0000	1.0000
37.1751	20.0000	1.0000
37.1911	22.0000	1.0000
37.2090	20.0000	1.0000
37.2285	16.0000	1.0000
37.2363	22.0000	1.0000
37.2613	9.0000	1.0000
37.2725	22.0000	1.0000
37.2889	16.0000	1.0000
37.2889	16.0000	1.0000
37.2946	25.0000	1.0000
37.3241	13.0000	1.0000
37.3415	25.0000	1.0000
37.3566	25.0000	1.0000
37.3850	31.0000	1.0000
37.3871	22.0000	1.0000
37.4124	25.0000	1.0000
37.4233	9.0000	1.0000
37.4271	16.0000	1.0000
37.4489	25.0000	1.0000
37.6309	25.0000	1.0000
37.6363	16.0000	1.0000
37.6363	16.0000	1.0000
37.7106	13.0000	1.0000
37.7810	13.0000	1.0000
37.7810	16.0000	1.0000
37.8953	13.0000	1.0000
37.8954	16.0000	1.0000
37.9619	9.0000	1.0000
37.9751	22.0000	1.0000
38.0321	13.0000	1.0000
38.1367	13.0000	1.0000
38.8405	13.0000	1.0000
38.8545	9.0000	1.0000
38.9185	22.0000	1.0000
38.9534	31.0000	1.0000
39.0174	22.0000	1.0000
39.0225	9.0000	1.0000
39.0458	16.0000	1.0000
39.0458	16.0000	1.0000
39.0821	22.0000	1.0000
39.1005	9.0000	1.0000
39.1122	13.0000	1.0000
39.1407	20.0000	1.0000
39.1599	16.0000	1.0000
39.1599	16.0000	1.0000
39.1648	22.0000	1.0000
39.1767	22.0000	1.0000
39.4643	9.0000	1.0000
39.4740	20.0000	1.0000
39.5514	25.0000	1.0000
39.5650	9.0000	1.0000
39.5755	16.0000	1.0000
39.5755	16.0000	1.0000
39.6034	25.0000	1.0000
39.7778	16.0000	1.0000
39.7778	16.0000	1.0000
39.9799	28.0000	1.0000
40.0828	32.0000	1.0000
40.1010	30.0000	1.0000
40.1204	32.0000	1.0000
40.1260	31.0000	1.0000
40.1352	16.0000	1.0000
40.1352	13.0000	1.0000
40.1374	28.0000	1.0000
40.3598	8.0000	1.0000
40.3744	25.0000	1.0000
40.3992	28.0000	1.0000
40.4164	13.0000	1.0000
40.4165	16.0000	1.0000
40.4168	28.0000	1.0000
40.4179	32.0000	1.0000
40.4787	32.0000	1.0000
40.5845	25.0000	1.0000
40.6224	12.0000	1.0000
40.6469	28.0000	1.0000
40.8254	28.0000	1.0000
40.9282	28.0000	1.0000
40.9412	22.0000	1.0000
41.0413	3.0000	1.0000
41.0482	28.0000	1.0000
41.0795	31.0000	1.0000
41.1279	12.0000	1.0000
41.3776	12.0000	1.0000
41.5815	5.0000	1.0000
41.8683	16.0000	1.0000
41.9674	28.0000	1.0000
42.0517	14.0000	1.0000
42.3216	28.0000	1.0000
42.3216	28.0000	1.0000
42.3216	28.0000	1.0000
42.5417	25.0000	1.0000
42.6214	16.0000	1.0000
42.6768	12.0000	1.0000
43.1136	28.0000	1.0000
43.1260	22.0000	1.0000
43.1520	22.0000	1.0000
43.1770	31.0000	1.0000
43.1834	28.0000	1.0000
43.2089	8.0000	1.0000
43.2733	28.0000	1.0000
43.2745	3.0000	1.0000
43.2823	28.0000	1.0000
43.3642	22.0000	1.0000
43.4083	28.0000	1.0000
43.4133	28.0000	1.0000
43.4298	22.0000	1.0000
43.4434	28.0000	1.0000
43.5436	8.0000	1.0000
43.5483	22.0000	1.0000
43.6221	6.0000	1.0000
43.6377	28.0000	1.0000
43.6420	22.0000	1.0000
43.6736	3.0000	1.0000
43.7503	22.0000	1.0000
43.7519	28.0000	1.0000
43.7582	16.0000	1.0000
43.7669	28.0000	1.0000
43.7869	13.0000	1.0000
43.8432	28.0000	1.0000
43.8843	3.0000	1.0000
43.8886	20.0000	1.0000
43.9077	22.0000	1.0000
43.9083	13.0000	1.0000
43.9187	25.0000	1.0000
43.9762	13.0000	1.0000
44.0055	25.0000	1.0000
44.0096	13.0000	1.0000
44.0307	22.0000	1.0000
44.0421	5.0000	1.0000
44.0621	32.0000	1.0000
44.0645	16.0000	1.0000
44.0842	22.0000	1.0000
44.0883	16.0000	1.0000
44.0883	16.0000	1.0000
44.1157	28.0000	1.0000
44.1262	22.0000	1.0000
44.1880	9.0000	1.0000
44.1955	16.0000	1.0000
44.1955	16.0000	1.0000
44.2614	20.0000	1.0000
44.3116	16.0000	1.0000
44.3116	16.0000	1.0000
44.3239	13.0000	1.0000
44.3327	16.0000	1.0000
44.3374	13.0000	1.0000
44.3402	16.0000	1.0000
44.4613	16.0000	1.0000
44.5223	9.0000	1.0000
44.6155	20.0000	1.0000
44.6371	28.0000	1.0000
44.6392	16.0000	1.0000
44.6392	16.0000	1.0000
44.7053	13.0000	1.0000
44.7355	9.0000	1.0000
44.7925	9.0000	1.0000
44.9849	13.0000	1.0000
45.0131	9.0000	1.0000
45.0913	13.0000	1.0000
45.2107	13.0000	1.0000
45.3911	13.0000	1.0000
45.5022	13.0000	1.0000
45.5489	20.0000	1.0000
45.5950	13.0000	1.0000
45.7220	16.0000	1.0000
45.7220	16.0000	1.0000
45.7705	20.0000	1.0000
45.7755	9.0000	1.0000
45.7989	16.0000	1.0000
45.7989	16.0000	1.0000
45.8871	16.0000	1.0000
45.8899	9.0000	1.0000
45.8901	28.0000	1.0000
45.9290	8.0000	1.0000
46.0252	13.0000	1.0000
46.0308	20.0000	1.0000
46.0428	20.0000	1.0000
46.1347	32.0000	1.0000
46.1898	32.0000	1.0000
46.2043	28.0000	1.0000
46.2668	16.0000	1.0000
46.4271	13.0000	1.0000
46.5128	13.0000	1.0000
46.6118	31.0000	1.0000
46.6716	3.0000	1.0000
46.6829	20.0000	1.0000
46.6829	20.0000	1.0000
46.6853	6.0000	1.0000
46.7078	22.0000	1.0000
46.7130	9.0000	1.0000
46.7181	22.0000	1.0000
46.7187	3.0000	1.0000
46.7312	20.0000	1.0000
46.7338	28.0000	1.0000
46.7450	20.0000	1.0000
46.7452	19.0000	1.0000
46.7468	14.0000	1.0000
46.7468	14.0000	1.0000
46.7495	20.0000	1.0000
46.7527	28.0000	1.0000
46.7628	16.0000	1.0000
46.7643	22.0000	1.0000
46.7673	16.0000	1.0000
46.7986	5.0000	1.0000
46.8474	22.0000	1.0000
46.8477	25.0000	1.0000
46.8501	14.0000	1.0000
46.8528	28.0000	1.0000
46.8661	28.0000	1.0000
46.8661	22.0000	1.0000
46.8744	28.0000	1.0000
46.8831	14.0000	1.0000
46.8890	28.0000	1.0000
46.8942	16.0000	1.0000
46.8942	16.0000	1.0000
46.8958	28.0000	1.0000
46.8988	22.0000	1.0000
46.9031	12.0000	1.0000
46.9107	19.0000	1.0000
46.9176	25.0000	1.0000
46.9310	31.0000	1.0000
46.9321	28.0000	1.0000
46.9365	28.0000	1.0000
46.9387	22.0000	1.0000
46.9466	21.0000	1.0000
46.9672	16.0000	1.0000
46.9735	28.0000	1.0000
46.9757	13.0000	1.0000
46.9818	22.0000	1.0000
46.9854	21.0000	1.0000
46.9856	20.0000	1.0000
46.9862	31.0000	1.0000
47.0029	28.0000	1.0000
47.0442	13.0000	1.0000
47.0557	13.0000	1.0000
47.0563	25.0000	1.0000
47.0693	14.0000	1.0000
47.0762	13.0000	1.0000
47.0886	12.0000	1.0000
47.1053	22.0000	1.0000
47.1155	16.0000	1.0000
47.1509	28.0000	1.0000
47.1631	31.0000	1.0000
47.1632	22.0000	1.0000
47.2278	14.0000	1.0000
47.3093	19.0000	1.0000
47.3858	12.0000	1.0000
47.4449	5.0000	1.0000
47.4454	13.0000	1.0000
47.4855	8.0000	1.0000
47.4941	28.0000	1.0000
47.5006	25.0000	1.0000
47.5116	22.0000	1.0000
47.5477	20.0000	1.0000
47.5653	28.0000	1.0000
47.5710	32.0000	1.0000
47.5798	22.0000	1.0000
47.6013	22.0000	1.0000
47.6374	28.0000	1.0000
47.6395	8.0000	1.0000
47.6418	28.0000	1.0000
47.6447	15.0000	1.0000
47.6449	8.0000	1.0000
47.6455	25.0000	1.0000
47.6475	9.0000	1.0000
47.6522	28.0000	1.0000
47.6583	22.0000	1.0000
47.6597	16.0000	1.0000
47.6613	20.0000	1.0000
47.6627	28.0000	1.0000
47.6695	22.0000	1.0000
47.6767	31.0000	1.0000
47.7233	28.0000	1.0000
47.7433	9.0000	1.0000
47.7445	22.0000	1.0000
47.7587	31.0000	1.0000
48.2073	21.0000	1.0000
48.2107	28.0000	1.0000
48.2220	28.0000	1.0000
48.3178	8.0000	1.0000
48.4205	14.0000	1.0000
48.6854	8.0000	1.0000
48.7015	10.0000	1.0000
48.7838	3.0000	1.0000
48.8037	17.0000	1.0000
48.8505	28.0000	1.0000
48.8638	10.0000	1.0000
48.8850	12.0000	1.0000
48.9210	22.0000	1.0000
49.5306	28.0000	1.0000
49.5429	28.0000	1.0000
49.7332	28.0000	1.0000
49.7880	28.0000	1.0000
49.8023	13.0000	1.0000
49.8041	20.0000	1.0000
49.8827	22.0000	1.0000
49.8999	28.0000	1.0000
50.0479	28.0000	1.0000
50.0958	28.0000	1.0000
50.1352	13.0000	1.0000
50.1422	31.0000	1.0000
50.1510	9.0000	1.0000
50.2253	16.0000	1.0000
50.2253	16.0000	1.0000
50.3267	32.0000	1.0000
50.4084	16.0000	1.0000
50.4084	16.0000	1.0000
50.4400	28.0000	1.0000
50.5700	28.0000	1.0000
50.7330	16.0000	1.0000
50.8645	3.0000	1.0000
51.0347	32.0000	1.0000
51.0537	28.0000	1.0000
51.1293	13.0000	1.0000
51.1647	28.0000	1.0000
51.2319	9.0000	1.0000
51.3127	32.0000	1.0000
51.3792	32.0000	1.0000
51.5202	16.0000	1.0000
51.5203	13.0000	1.0000
51.6000	28.0000	1.0000
51.6956	32.0000	1.0000
51.7015	9.0000	1.0000
51.7944	28.0000	1.0000
51.9201	28.0000	1.0000
51.9640	9.0000	1.0000
51.9970	31.0000	1.0000
52.0271	28.0000	1.0000
52.0851	22.0000	1.0000
52.1198	12.0000	1.0000
52.1553	16.0000	1.0000
52.1553	16.0000	1.0000
52.1898	16.0000	1.0000
52.1898	16.0000	1.0000
52.2007	25.0000	1.0000
52.2052	20.0000	1.0000
52.2109	28.0000	1.0000
52.2318	25.0000	1.0000
52.2434	13.0000	1.0000
52.2480	25.0000	1.0000
52.2926	25.0000	1.0000
52.2973	16.0000	1.0000
52.2973	16.0000	1.0000
52.3393	28.0000	1.0000
52.3564	28.0000	1.0000
52.3603	31.0000	1.0000
52.4166	28.0000	1.0000
52.4222	28.0000	1.0000
52.4306	16.0000	1.0000
52.4649	28.0000	1.0000
52.5689	28.0000	1.0000
52.5742	28.0000	1.0000
52.5854	28.0000	1.0000
52.5923	28.0000	1.0000
52.7445	28.0000	1.0000
52.7815	29.0000	1.0000
52.8029	29.0000	1.0000
53.0090	28.0000	1.0000
53.0911	13.0000	1.0000
53.1006	16.0000	1.0000
53.1068	25.0000	1.0000
53.2086	25.0000	1.0000
53.2136	22.0000	1.0000
53.2211	8.0000	1.0000
53.2248	31.0000	1.0000
53.2280	28.0000	1.0000
53.2351	22.0000	1.0000
53.2556	31.0000	1.0000
53.2622	32.0000	1.0000
53.3821	32.0000	1.0000
53.3991	25.0000	1.0000
53.4053	22.0000	1.0000
53.4538	32.0000	1.0000
53.4756	20.0000	1.0000
53.4968	20.0000	1.0000
53.5379	32.0000	1.0000
53.5565	9.0000	1.0000
53.5583	16.0000	1.0000
53.5584	13.0000	1.0000
53.5866	25.0000	1.0000
53.6369	25.0000	1.0000
53.7753	32.0000	1.0000
53.7961	25.0000	1.0000
53.8185	13.0000	1.0000
53.8471	25.0000	1.0000
53.8612	25.0000	1.0000
53.8684	32.0000	1.0000
53.9082	25.0000	1.0000
53.9214	32.0000	1.0000
53.9398	25.0000	1.0000
53.9547	25.0000	1.0000
53.9902	25.0000	1.0000
53.9945	25.0000	1.0000
53.9974	32.0000	1.0000
53.9985	9.0000	1.0000
54.0785	32.0000	1.0000
54.0837	20.0000	1.0000
54.0880	22.0000	1.0000
54.0931	32.0000	1.0000
54.0940	25.0000	1.0000
54.1129	32.0000	1.0000
54.1763	25.0000	1.0000
54.1925	32.0000	1.0000
54.2083	32.0000	1.0000
54.2327	12.0000	1.0000
54.2772	25.0000	1.0000
54.2920	32.0000	1.0000
54.2936	12.0000	1.0000
54.3029	32.0000	1.0000
54.3241	25.0000	1.0000
54.3524	25.0000	1.0000
54.3561	9.0000	1.0000
54.4078	25.0000	1.0000
54.4187	25.0000	1.0000
54.4272	32.0000	1.0000
54.4319	25.0000	1.0000
54.4352	13.0000	1.0000
54.4464	28.0000	1.0000
54.4464	28.0000	1.0000
54.4976	32.0000	1.0000
54.5009	25.0000	1.0000
54.5226	32.0000	1.0000
54.5529	31.0000	1.0000
54.5549	22.0000	1.0000
54.5952	25.0000	1.0000
54.6390	13.0000	1.0000
54.6645	13.0000	1.0000
54.6645	16.0000	1.0000
54.7041	20.0000	1.0000
54.7319	28.0000	1.0000
54.7777	22.0000	1.0000
54.7938	28.0000	1.0000
54.8058	28.0000	1.0000
54.8072	22.0000	1.0000
54.8265	28.0000	1.0000
54.8265	28.0000	1.0000
54.8368	9.0000	1.0000
54.8412	13.0000	1.0000
54.8621	13.0000	1.0000
54.8765	20.0000	1.0000
54.8798	31.0000	1.0000
54.8926	16.0000	1.0000
54.9066	13.0000	1.0000
54.9152	28.0000	1.0000
54.9221	13.0000	1.0000
54.9246	3.0000	1.0000
54.9277	19.0000	1.0000
54.9316	28.0000	1.0000
54.9324	12.0000	1.0000
54.9419	20.0000	1.0000
54.9436	22.0000	1.0000
54.9443	28.0000	1.0000
54.9532	13.0000	1.0000
55.1324	13.0000	1.0000
55.1652	10.0000	1.0000
55.1664	31.0000	1.0000
55.1677	21.0000	1.0000
55.1680	28.0000	1.0000
55.1722	22.0000	1.0000
55.1748	28.0000	1.0000
55.1799	17.0000	1.0000
55.1823	31.0000	1.0000
55.1823	31.0000	1.0000
55.1823	31.0000	1.0000
55.1957	22.0000	1.0000
55.2039	12.0000	1.0000
55.2041	20.0000	1.0000
55.2464	28.0000	1.0000
55.2592	28.0000	1.0000
55.2803	13.0000	1.0000
55.2805	22.0000	1.0000
55.3042	22.0000	1.0000
55.3057	20.0000	1.0000
55.3139	9.0000	1.0000
55.3354	28.0000	1.0000
55.3387	22.0000	1.0000
55.3456	16.0000	1.0000
55.3897	31.0000	1.0000
55.3903	20.0000	1.0000
55.3948	28.0000	1.0000
55.3991	22.0000	1.0000
55.3998	28.0000	1.0000
55.4088	28.0000	1.0000
55.4089	20.0000	1.0000
55.4126	17.0000	1.0000
55.4126	16.0000	1.0000
55.4126	16.0000	1.0000
55.4355	20.0000	1.0000
55.4370	13.0000	1.0000
55.4378	28.0000	1.0000
55.4481	17.0000	1.0000
55.4505	20.0000	1.0000
55.4541	13.0000	1.0000
55.4563	17.0000	1.0000
55.4651	15.0000	1.0000
55.4673	13.0000	1.0000
55.4673	16.0000	1.0000
55.4691	20.0000	1.0000
55.4763	28.0000	1.0000
55.4774	20.0000	1.0000
55.4796	17.0000	1.0000
55.4802	16.0000	1.0000
55.4838	20.0000	1.0000
55.4907	28.0000	1.0000
55.4907	17.0000	1.0000
55.4956	13.0000	1.0000
55.4958	20.0000	1.0000
55.4961	28.0000	1.0000
55.4969	16.0000	1.0000
55.5098	9.0000	1.0000
55.5492	31.0000	1.0000
55.5515	3.0000	1.0000
55.5940	28.0000	1.0000
55.5985	28.0000	1.0000
55.6046	20.0000	1.0000
55.6089	13.0000	1.0000
55.6097	20.0000	1.0000
55.6105	16.0000	1.0000
55.7079	28.0000	1.0000
55.7512	8.0000	1.0000
55.8716	31.0000	1.0000
55.9699	28.0000	1.0000
55.9727	31.0000	1.0000
55.9966	13.0000	1.0000
56.0682	22.0000	2.0000
56.1065	28.0000	2.0000
56.1322	28.0000	2.0000
56.1437	22.0000	2.0000
56.1484	28.0000	2.0000
56.1620	12.0000	2.0000
56.2172	5.0000	2.0000
56.2366	20.0000	2.0000
56.2416	28.0000	2.0000
56.2455	32.0000	2.0000
56.3272	17.0000	2.0000
56.3427	13.0000	2.0000
56.3483	20.0000	2.0000
56.3532	13.0000	2.0000
56.3532	16.0000	2.0000
56.5618	32.0000	2.0000
56.5626	28.0000	2.0000
56.9976	28.0000	2.0000
57.1398	14.0000	1.0000
57.2478	28.0000	1.0000
57.2478	28.0000	1.0000
57.7471	8.0000	1.0000
58.2273	16.0000	1.0000
58.2327	28.0000	1.0000
58.6284	25.0000	1.0000
58.6444	12.0000	1.0000
58.6484	22.0000	1.0000
58.6575	16.0000	1.0000
58.6799	28.0000	1.0000
60.0113	16.0000	1.0000
60.0113	16.0000	1.0000
60.0310	13.0000	1.0000
60.0634	13.0000	1.0000
60.1555	13.0000	1.0000
60.2421	28.0000	1.0000
60.3032	16.0000	1.0000
60.3032	16.0000	1.0000
60.4259	29.0000	1.0000
60.4457	20.0000	1.0000
60.4721	13.0000	1.0000
60.5393	13.0000	1.0000
60.5796	25.0000	1.0000
60.5891	22.0000	1.0000
60.6177	16.0000	1.0000
60.6343	13.0000	1.0000
60.6910	13.0000	1.0000
60.7243	20.0000	1.0000
60.9416	16.0000	1.0000
60.9416	16.0000	1.0000
60.9597	9.0000	1.0000
60.9664	20.0000	1.0000
60.9743	22.0000	1.0000
61.0186	13.0000	1.0000
61.0585	13.0000	1.0000
61.0942	22.0000	1.0000
61.2296	25.0000	1.0000
61.2309	9.0000	1.0000
61.2634	13.0000	1.0000
61.2639	29.0000	1.0000
61.3147	13.0000	1.0000
61.3327	3.0000	1.0000
61.3871	9.0000	1.0000
61.6077	29.0000	1.0000
61.6957	9.0000	1.0000
61.8285	20.0000	1.0000
61.8653	13.0000	1.0000
62.0358	28.0000	5.0000
62.0815	20.0000	5.0000
62.1344	28.0000	5.0000
62.2437	5.0000	5.0000
62.3033	14.0000	5.0000
62.3100	5.0000	5.0000
62.8611	12.0000	5.0000
63.0213	28.0000	1.0000
63.0362	22.0000	1.0000
63.1248	28.0000	1.0000
63.3132	28.0000	1.0000
63.3171	8.0000	1.0000
63.3219	28.0000	1.0000
63.4896	28.0000	1.0000
63.5168	28.0000	1.0000
63.5465	28.0000	1.0000
63.5514	21.0000	1.0000
63.5837	22.0000	1.0000
63.6172	28.0000	1.0000
63.7370	21.0000	1.0000
63.7400	28.0000	1.0000
63.7449	28.0000	1.0000
63.7506	20.0000	1.0000
63.8086	28.0000	1.0000
63.8650	25.0000	1.0000
63.9480	25.0000	1.0000
63.9569	20.0000	1.0000
63.9767	16.0000	1.0000
63.9767	13.0000	1.0000
63.9997	28.0000	1.0000
64.0008	30.0000	1.0000
64.0395	22.0000	1.0000
64.0880	25.0000	1.0000
64.1347	22.0000	1.0000
64.1495	25.0000	1.0000
64.1574	22.0000	1.0000
64.1798	28.0000	1.0000
64.3751	20.0000	1.0000
64.3863	9.0000	1.0000
64.3878	28.0000	1.0000
64.4769	25.0000	1.0000
64.5341	22.0000	1.0000
64.5563	28.0000	1.0000
64.5674	25.0000	1.0000
64.6510	17.0000	1.0000
64.6919	25.0000	1.0000
64.9914	28.0000	1.0000
65.0084	20.0000	1.0000
65.0340	22.0000	1.0000
65.1329	22.0000	1.0000
65.2500	22.0000	1.0000
65.2712	17.0000	1.0000
65.3112	13.0000	1.0000
65.3201	28.0000	1.0000
65.3217	22.0000	1.0000
65.3219	20.0000	1.0000
65.3986	20.0000	1.0000
65.4069	13.0000	1.0000
65.4076	28.0000	1.0000
65.4710	22.0000	1.0000
65.4744	28.0000	1.0000
65.4828	16.0000	1.0000
65.6244	22.0000	1.0000
65.6286	28.0000	1.0000
65.6332	16.0000	1.0000
65.6332	16.0000	1.0000
65.6474	28.0000	1.0000
65.7220	22.0000	1.0000
65.7275	28.0000	1.0000
65.7644	16.0000	1.0000
65.7644	16.0000	1.0000
65.8377	28.0000	1.0000
65.8470	13.0000	1.0000
65.8637	28.0000	1.0000
65.9011	16.0000	1.0000
65.9011	16.0000	1.0000
65.9184	22.0000	1.0000
65.9286	9.0000	1.0000
65.9314	20.0000	1.0000
65.9512	16.0000	1.0000
65.9693	22.0000	1.0000
66.0835	22.0000	1.0000
66.0904	28.0000	1.0000
66.1357	16.0000	1.0000
66.1357	16.0000	1.0000
66.1734	16.0000	1.0000
66.1854	22.0000	1.0000
66.2405	13.0000	1.0000
66.2716	20.0000	1.0000
66.2801	16.0000	1.0000
66.2801	16.0000	1.0000
66.2837	31.0000	1.0000
66.3165	20.0000	1.0000
66.3577	32.0000	1.0000
66.4761	20.0000	1.0000
66.5019	22.0000	1.0000
66.5102	16.0000	1.0000
66.5314	16.0000	1.0000
66.5740	31.0000	1.0000
66.7158	13.0000	1.0000
66.7582	13.0000	1.0000
66.9363	17.0000	1.0000
66.9503	22.0000	1.0000
66.9518	32.0000	1.0000
66.9644	28.0000	1.0000
66.9679	32.0000	1.0000
66.9680	31.0000	1.0000
66.9729	28.0000	1.0000
66.9895	32.0000	1.0000
66.9954	25.0000	1.0000
66.9978	28.0000	1.0000
67.0012	20.0000	5.0000
67.0027	28.0000	5.0000
67.0029	21.0000	5.0000
67.0119	22.0000	5.0000
67.0124	13.0000	5.0000
67.0742	14.0000	5.0000
67.0784	31.0000	5.0000
67.1006	25.0000	5.0000
67.1632	25.0000	5.0000
67.1884	28.0000	5.0000
67.3180	28.0000	5.0000
67.3180	25.0000	5.0000
67.3194	20.0000	5.0000
67.3295	31.0000	5.0000
67.3410	25.0000	5.0000
67.3765	22.0000	5.0000
67.3828	28.0000	5.0000
67.3842	31.0000	5.0000
67.3864	25.0000	5.0000
67.3960	25.0000	5.0000
67.4065	25.0000	5.0000
67.4149	25.0000	5.0000
67.4216	28.0000	5.0000
67.4499	31.0000	5.0000
67.4508	22.0000	5.0000
67.4746	28.0000	5.0000
67.5858	13.0000	5.0000
67.5874	12.0000	5.0000
67.5880	20.0000	5.0000
67.5907	16.0000	5.0000
67.5907	16.0000	5.0000
67.5970	20.0000	5.0000
67.6040	22.0000	5.0000
67.6053	20.0000	5.0000
67.6053	17.0000	5.0000
67.6077	16.0000	5.0000
67.6092	13.0000	5.0000
67.6147	20.0000	5.0000
67.6199	16.0000	5.0000
67.6714	3.0000	5.0000
67.6739	28.0000	5.0000
67.6791	14.0000	5.0000
67.7722	28.0000	5.0000
67.9995	32.0000	5.0000
68.0001	20.0000	4.0000
68.0065	31.0000	4.0000
68.0073	22.0000	4.0000
68.0095	32.0000	4.0000
68.0162	28.0000	4.0000
68.0177	32.0000	4.0000
68.0202	31.0000	4.0000
68.0394	22.0000	4.0000
68.0407	32.0000	4.0000
68.0484	28.0000	4.0000
68.6696	31.0000	4.0000
68.6868	31.0000	4.0000
68.7207	28.0000	4.0000
68.7326	22.0000	4.0000
68.7481	31.0000	4.0000
68.8012	31.0000	4.0000
68.8147	28.0000	4.0000
68.8302	25.0000	4.0000
68.8967	25.0000	4.0000
68.9000	32.0000	4.0000
68.9026	25.0000	4.0000
68.9066	22.0000	4.0000
68.9113	28.0000	4.0000
68.9164	31.0000	4.0000
68.9547	31.0000	4.0000
68.9656	28.0000	4.0000
68.9722	22.0000	4.0000
68.9881	13.0000	4.0000
69.0854	28.0000	1.0000
69.1126	13.0000	1.0000
69.1327	9.0000	1.0000
69.1479	13.0000	1.0000
69.1684	13.0000	1.0000
69.2612	13.0000	1.0000
69.2746	16.0000	1.0000
69.2747	13.0000	1.0000
69.3483	13.0000	1.0000
69.3484	16.0000	1.0000
69.4009	13.0000	1.0000
69.4728	28.0000	1.0000
69.6283	22.0000	1.0000
69.7353	17.0000	1.0000
69.7490	16.0000	1.0000
69.7490	16.0000	1.0000
70.1744	13.0000	1.0000
70.1832	16.0000	1.0000
70.1832	13.0000	1.0000
70.2230	13.0000	1.0000
70.4511	28.0000	1.0000
70.4657	22.0000	1.0000
70.5081	13.0000	1.0000
70.5213	16.0000	1.0000
70.5213	16.0000	1.0000
70.5332	9.0000	1.0000
70.5662	28.0000	1.0000
70.5797	16.0000	1.0000
70.5952	13.0000	1.0000
70.6108	13.0000	1.0000
71.0435	9.0000	1.0000
71.0448	20.0000	1.0000
71.2436	28.0000	1.0000
71.3254	28.0000	1.0000
71.3629	28.0000	1.0000
71.3701	22.0000	1.0000
71.3712	8.0000	1.0000
71.4563	22.0000	1.0000
71.5438	14.0000	1.0000
71.5490	28.0000	1.0000
71.5534	28.0000	1.0000
71.6234	28.0000	1.0000
71.6336	17.0000	1.0000
71.6387	20.0000	1.0000
71.6491	20.0000	1.0000
71.6495	28.0000	1.0000
71.6944	28.0000	1.0000
71.6981	13.0000	1.0000
71.8151	12.0000	1.0000
71.9307	28.0000	1.0000
72.7719	28.0000	5.0000
72.8975	9.0000	5.0000
72.9760	32.0000	5.0000
73.0431	22.0000	5.0000
73.0541	22.0000	5.0000
73.0566	28.0000	5.0000
73.1279	32.0000	5.0000
73.1316	31.0000	5.0000
73.1739	31.0000	5.0000
73.1795	28.0000	5.0000
73.1900	25.0000	5.0000
73.2006	28.0000	5.0000
73.2062	32.0000	5.0000
73.2445	32.0000	5.0000
73.2445	32.0000	5.0000
73.2445	32.0000	5.0000
73.2499	28.0000	5.0000
73.2573	31.0000	5.0000
73.2718	22.0000	5.0000
73.2801	25.0000	5.0000
73.2862	31.0000	5.0000
73.2904	9.0000	5.0000
73.2957	31.0000	5.0000
73.3114	32.0000	5.0000
73.3130	22.0000	5.0000
73.3227	25.0000	5.0000
73.3508	28.0000	5.0000
73.3553	5.0000	5.0000
73.3554	31.0000	5.0000
73.3785	31.0000	5.0000
73.4282	25.0000	5.0000
73.4651	25.0000	5.0000
73.5076	3.0000	5.0000
73.5266	28.0000	5.0000
73.5320	22.0000	5.0000
73.5323	9.0000	5.0000
73.5329	3.0000	5.0000
73.5334	25.0000	5.0000
73.5383	25.0000	5.0000
73.5528	28.0000	5.0000
73.5532	25.0000	5.0000
73.5660	28.0000	5.0000
73.5731	25.0000	5.0000
73.5828	31.0000	5.0000
73.5832	22.0000	5.0000
73.5839	25.0000	5.0000
73.5855	16.0000	5.0000
73.5910	22.0000	5.0000
73.5956	21.0000	5.0000
73.5963	28.0000	5.0000
73.9274	14.0000	5.0000
74.9149	13.0000	1.0000
75.1751	28.0000	1.0000
75.2140	16.0000	1.0000
75.3004	28.0000	1.0000
75.3049	20.0000	1.0000
75.3103	20.0000	1.0000
75.6382	28.0000	1.0000
75.6401	16.0000	1.0000
75.6401	16.0000	1.0000
75.7126	16.0000	1.0000
75.8153	12.0000	1.0000
75.8153	12.0000	1.0000
75.8175	3.0000	1.0000
75.8490	28.0000	1.0000
75.8516	16.0000	1.0000
76.2355	20.0000	2.0000
76.3201	28.0000	2.0000
76.4376	28.0000	2.0000
76.8659	22.0000	2.0000
76.9830	28.0000	2.0000
77.2088	28.0000	1.0000
77.4003	3.0000	1.0000
77.8786	28.0000	1.0000
77.8863	20.0000	1.0000
77.8869	22.0000	1.0000
77.9250	28.0000	1.0000
77.9512	13.0000	1.0000
77.9705	16.0000	1.0000
77.9752	13.0000	1.0000
77.9849	13.0000	1.0000
78.0162	28.0000	2.0000
78.0220	28.0000	2.0000
78.0960	13.0000	2.0000
78.1010	32.0000	2.0000
78.1262	13.0000	2.0000
78.1334	32.0000	2.0000
78.1432	32.0000	2.0000
78.1784	13.0000	2.0000
78.2064	32.0000	2.0000
78.2264	16.0000	2.0000
78.2294	32.0000	2.0000
78.2448	13.0000	2.0000
78.3061	32.0000	2.0000
78.3219	28.0000	2.0000
78.3314	13.0000	2.0000
78.3314	16.0000	2.0000
78.3815	13.0000	2.0000
78.3952	32.0000	2.0000
78.4262	13.0000	2.0000
78.4425	22.0000	2.0000
78.4487	31.0000	2.0000
78.4610	28.0000	2.0000
78.4710	28.0000	2.0000
78.4775	28.0000	2.0000
78.4977	16.0000	2.0000
78.4977	13.0000	2.0000
78.5070	16.0000	2.0000
78.5216	28.0000	2.0000
78.5364	16.0000	2.0000
78.5488	28.0000	2.0000
78.6529	13.0000	2.0000
78.6584	28.0000	2.0000
78.6690	13.0000	2.0000
78.7882	13.0000	2.0000
78.8105	32.0000	2.0000
78.8403	32.0000	2.0000
78.9841	13.0000	2.0000
78.9981	16.0000	2.0000
78.9981	13.0000	2.0000
79.0091	13.0000	5.0000
79.0586	28.0000	5.0000
79.1777	13.0000	5.0000
79.1966	28.0000	5.0000
79.6504	32.0000	5.0000
79.6549	25.0000	5.0000
79.6983	32.0000	5.0000
79.7039	32.0000	5.0000
79.7367	28.0000	5.0000
79.7681	32.0000	5.0000
79.8222	32.0000	5.0000
79.8235	22.0000	5.0000
79.8406	22.0000	5.0000
79.8627	31.0000	5.0000
79.9365	28.0000	5.0000
79.9474	20.0000	5.0000
79.9915	32.0000	5.0000
80.0037	32.0000	1.0000
80.0095	28.0000	1.0000
80.0233	32.0000	1.0000
80.0276	28.0000	1.0000
80.0367	28.0000	1.0000
80.0693	28.0000	1.0000
80.1190	28.0000	1.0000
80.1255	32.0000	1.0000
80.1500	3.0000	1.0000
80.1671	28.0000	1.0000
80.1680	22.0000	1.0000
80.1900	12.0000	1.0000
80.2320	12.0000	1.0000
80.3412	16.0000	1.0000
80.4769	14.0000	1.0000
80.4971	3.0000	1.0000
80.5050	28.0000	1.0000
80.5672	28.0000	1.0000
80.5833	16.0000	1.0000
80.6165	28.0000	1.0000
80.6186	22.0000	1.0000
80.6199	3.0000	1.0000
80.6247	28.0000	1.0000
80.6355	22.0000	1.0000
80.6406	22.0000	1.0000
80.6556	20.0000	1.0000
80.6592	28.0000	1.0000
80.6593	3.0000	1.0000
80.6611	16.0000	1.0000
80.8131	28.0000	1.0000
80.8549	28.0000	1.0000
80.8871	25.0000	1.0000
80.8988	20.0000	1.0000
80.9361	3.0000	1.0000
80.9418	3.0000	1.0000
80.9495	31.0000	1.0000
80.9541	32.0000	1.0000
80.9784	28.0000	1.0000
80.9815	14.0000	1.0000
80.9887	13.0000	1.0000
81.0610	14.0000	2.0000
81.3832	12.0000	2.0000
82.0862	3.0000	5.0000
82.2506	25.0000	5.0000
82.2635	28.0000	5.0000
82.2675	25.0000	5.0000
[truncated: 188,259 more rows]
