# Supplementary material for: Spontaneous cortical activity is transiently poised close to criticality
Source: PLoS Comput Biol. 2017 May 24;13(5):e1005543. doi: 10.1371/journal.pcbi.1005543 (PMC5464673; doi:10.1371/journal.pcbi.1005543)
Supplement: S1 Dataset — The data include the spike timings, electrode index and state information. Details can be found in the README file. (ZIP) [file pcbi.1005543.s005.zip › cat4_data.txt]

0.3004	28.0000	2.0000
0.4793	15.0000	2.0000
0.8136	19.0000	2.0000
0.9015	19.0000	2.0000
0.9460	13.0000	2.0000
1.1840	28.0000	1.0000
2.4277	28.0000	1.0000
3.2493	19.0000	1.0000
3.2971	19.0000	1.0000
3.8012	15.0000	1.0000
3.8351	28.0000	1.0000
3.9107	28.0000	1.0000
4.1243	28.0000	1.0000
4.1708	28.0000	1.0000
4.2572	19.0000	1.0000
4.4066	28.0000	1.0000
5.1622	15.0000	1.0000
6.0710	28.0000	1.0000
6.8631	28.0000	1.0000
6.9551	29.0000	1.0000
7.0691	19.0000	2.0000
7.1559	28.0000	2.0000
7.1620	28.0000	2.0000
7.1690	13.0000	2.0000
7.5221	13.0000	2.0000
7.5766	28.0000	2.0000
7.5906	19.0000	2.0000
7.6309	29.0000	2.0000
7.6351	17.0000	2.0000
7.6387	32.0000	2.0000
7.6446	13.0000	2.0000
7.6646	28.0000	2.0000
7.6760	13.0000	2.0000
7.7591	15.0000	2.0000
7.7690	19.0000	2.0000
7.7821	28.0000	2.0000
7.7890	29.0000	2.0000
7.8712	28.0000	2.0000
7.9644	19.0000	2.0000
7.9768	28.0000	2.0000
7.9964	17.0000	2.0000
8.0142	17.0000	1.0000
8.0214	13.0000	1.0000
8.0307	13.0000	1.0000
8.0421	28.0000	1.0000
8.0566	13.0000	1.0000
8.0640	28.0000	1.0000
8.0719	17.0000	1.0000
8.0845	19.0000	1.0000
8.0996	19.0000	1.0000
8.1267	28.0000	1.0000
8.1791	25.0000	1.0000
8.1940	17.0000	1.0000
8.1987	28.0000	1.0000
8.2106	9.0000	1.0000
8.2178	29.0000	1.0000
8.3276	28.0000	1.0000
8.5862	28.0000	1.0000
8.6991	25.0000	1.0000
8.7039	13.0000	1.0000
9.0103	19.0000	2.0000
9.0507	28.0000	2.0000
9.0805	19.0000	2.0000
10.1028	28.0000	1.0000
10.5676	15.0000	1.0000
10.6089	19.0000	1.0000
11.0351	28.0000	2.0000
11.0588	28.0000	2.0000
11.0785	28.0000	2.0000
11.1072	21.0000	2.0000
11.1109	13.0000	2.0000
11.1958	28.0000	2.0000
11.2456	28.0000	2.0000
11.2495	28.0000	2.0000
11.3263	28.0000	2.0000
11.3949	32.0000	2.0000
11.4025	32.0000	2.0000
11.4640	15.0000	2.0000
11.5279	32.0000	2.0000
11.5283	13.0000	2.0000
11.5745	28.0000	2.0000
11.5799	21.0000	2.0000
11.5811	32.0000	2.0000
11.5888	19.0000	2.0000
11.6265	32.0000	2.0000
11.6916	28.0000	2.0000
11.8688	19.0000	2.0000
12.1489	19.0000	1.0000
12.1489	19.0000	1.0000
13.5176	28.0000	1.0000
13.5221	13.0000	1.0000
13.9394	28.0000	1.0000
14.2087	13.0000	1.0000
14.7714	28.0000	1.0000
14.7869	21.0000	1.0000
14.9521	28.0000	1.0000
16.1411	17.0000	2.0000
16.1487	29.0000	2.0000
16.1858	29.0000	2.0000
16.1987	28.0000	2.0000
16.2511	28.0000	2.0000
16.2540	29.0000	2.0000
16.2702	13.0000	2.0000
16.2744	32.0000	2.0000
16.2758	17.0000	2.0000
16.2786	13.0000	2.0000
16.3585	28.0000	2.0000
16.3615	13.0000	2.0000
16.3658	32.0000	2.0000
16.4126	17.0000	2.0000
16.4165	13.0000	2.0000
16.4339	29.0000	2.0000
16.4752	29.0000	2.0000
16.5008	24.0000	2.0000
16.5110	13.0000	2.0000
16.5278	17.0000	2.0000
16.5635	13.0000	2.0000
16.5707	28.0000	2.0000
16.5752	13.0000	2.0000
16.5843	13.0000	2.0000
16.5848	17.0000	2.0000
16.6902	24.0000	2.0000
16.6910	13.0000	2.0000
16.6956	17.0000	2.0000
16.6980	13.0000	2.0000
16.7022	28.0000	2.0000
16.7188	29.0000	2.0000
16.8012	13.0000	2.0000
16.8126	24.0000	2.0000
16.8421	28.0000	2.0000
17.2288	9.0000	1.0000
17.3388	13.0000	1.0000
17.3621	13.0000	1.0000
17.3692	17.0000	1.0000
17.5785	13.0000	1.0000
19.9785	13.0000	1.0000
20.0338	9.0000	5.0000
20.0557	28.0000	5.0000
20.0634	13.0000	5.0000
20.1042	13.0000	5.0000
20.1283	13.0000	5.0000
20.1420	32.0000	5.0000
20.1837	17.0000	5.0000
20.2037	28.0000	5.0000
20.2484	17.0000	5.0000
20.2505	13.0000	5.0000
20.2550	28.0000	5.0000
20.2951	28.0000	5.0000
20.3271	13.0000	5.0000
20.3303	17.0000	5.0000
20.3920	28.0000	5.0000
20.3957	24.0000	5.0000
20.4107	13.0000	5.0000
20.4335	17.0000	5.0000
20.4944	28.0000	5.0000
20.5005	29.0000	5.0000
20.5089	13.0000	5.0000
20.5247	17.0000	5.0000
20.5836	9.0000	5.0000
20.5909	29.0000	5.0000
20.6477	13.0000	5.0000
20.6623	17.0000	5.0000
20.6768	13.0000	5.0000
20.6799	24.0000	5.0000
20.6830	17.0000	5.0000
20.6890	13.0000	5.0000
20.7556	17.0000	5.0000
20.7611	29.0000	5.0000
20.7614	19.0000	5.0000
20.7709	21.0000	5.0000
20.8419	13.0000	5.0000
20.9134	28.0000	5.0000
20.9424	29.0000	5.0000
20.9424	24.0000	5.0000
20.9768	28.0000	5.0000
20.9781	9.0000	5.0000
21.0709	28.0000	1.0000
21.1328	21.0000	1.0000
21.1362	28.0000	1.0000
21.1714	24.0000	1.0000
21.1789	21.0000	1.0000
21.1823	17.0000	1.0000
21.1871	24.0000	1.0000
21.1885	28.0000	1.0000
21.1959	17.0000	1.0000
21.2034	17.0000	1.0000
21.2088	17.0000	1.0000
21.2560	28.0000	1.0000
21.2597	13.0000	1.0000
21.2769	24.0000	1.0000
21.5897	17.0000	1.0000
21.6185	24.0000	1.0000
21.8602	29.0000	1.0000
21.8834	28.0000	1.0000
22.0562	29.0000	1.0000
22.0735	24.0000	1.0000
22.1110	29.0000	1.0000
22.1439	29.0000	1.0000
22.1652	28.0000	1.0000
22.1761	17.0000	1.0000
22.1764	24.0000	1.0000
22.2035	17.0000	1.0000
22.2079	17.0000	1.0000
22.2192	29.0000	1.0000
22.2317	28.0000	1.0000
22.2509	25.0000	1.0000
22.5311	28.0000	1.0000
22.6004	28.0000	1.0000
22.6666	28.0000	1.0000
22.7541	28.0000	1.0000
22.7644	25.0000	1.0000
22.7692	29.0000	1.0000
22.7794	29.0000	1.0000
22.8573	28.0000	1.0000
22.8623	28.0000	1.0000
22.8841	28.0000	1.0000
22.9111	28.0000	1.0000
22.9811	28.0000	1.0000
22.9864	21.0000	1.0000
23.1093	29.0000	1.0000
23.1545	28.0000	1.0000
23.2107	15.0000	1.0000
23.2376	28.0000	1.0000
23.3314	28.0000	1.0000
23.3316	32.0000	1.0000
23.4423	32.0000	1.0000
23.4959	13.0000	1.0000
23.5708	28.0000	1.0000
23.9397	28.0000	1.0000
24.0865	13.0000	1.0000
24.1735	28.0000	1.0000
24.6797	25.0000	1.0000
24.6845	28.0000	1.0000
24.7468	13.0000	1.0000
24.8260	32.0000	1.0000
24.8406	32.0000	1.0000
24.8478	29.0000	1.0000
24.9865	28.0000	1.0000
25.2577	29.0000	1.0000
25.3302	28.0000	1.0000
26.5501	19.0000	1.0000
26.8112	21.0000	1.0000
26.8531	21.0000	1.0000
26.9832	28.0000	1.0000
27.5284	32.0000	1.0000
27.8238	32.0000	1.0000
28.6542	19.0000	1.0000
28.7106	19.0000	1.0000
28.9416	28.0000	1.0000
29.8869	28.0000	1.0000
29.9227	28.0000	1.0000
29.9276	28.0000	1.0000
29.9976	21.0000	1.0000
30.0123	28.0000	1.0000
30.0610	28.0000	1.0000
30.0690	21.0000	1.0000
30.1522	28.0000	1.0000
30.1608	13.0000	1.0000
30.4151	28.0000	1.0000
30.4823	28.0000	1.0000
30.5116	17.0000	1.0000
30.6235	28.0000	1.0000
30.6567	24.0000	1.0000
30.6666	28.0000	1.0000
30.6914	17.0000	1.0000
30.6929	9.0000	1.0000
30.7046	24.0000	1.0000
31.3911	19.0000	1.0000
31.6573	15.0000	1.0000
31.8414	28.0000	1.0000
32.8114	13.0000	1.0000
33.0632	13.0000	2.0000
33.0660	28.0000	2.0000
33.1132	13.0000	2.0000
33.1628	28.0000	2.0000
33.1689	13.0000	2.0000
33.2115	13.0000	2.0000
33.2217	28.0000	2.0000
33.2399	17.0000	2.0000
33.2879	29.0000	2.0000
33.2937	9.0000	2.0000
33.3063	29.0000	2.0000
33.3161	28.0000	2.0000
33.3321	13.0000	2.0000
33.3370	29.0000	2.0000
33.3511	17.0000	2.0000
33.3619	13.0000	2.0000
33.3841	17.0000	2.0000
33.3893	29.0000	2.0000
33.3972	13.0000	2.0000
33.4145	28.0000	2.0000
33.4185	15.0000	2.0000
33.4672	28.0000	2.0000
33.4762	13.0000	2.0000
33.4841	32.0000	2.0000
33.5179	17.0000	2.0000
33.5199	24.0000	2.0000
33.5495	32.0000	2.0000
33.5774	17.0000	2.0000
33.5876	17.0000	2.0000
33.5939	17.0000	2.0000
33.6015	32.0000	2.0000
33.6049	28.0000	2.0000
33.6051	29.0000	2.0000
33.7578	13.0000	2.0000
33.7848	24.0000	2.0000
33.9167	28.0000	2.0000
33.9204	32.0000	2.0000
33.9701	28.0000	2.0000
34.0765	28.0000	1.0000
34.1536	24.0000	1.0000
34.1596	28.0000	1.0000
34.1632	25.0000	1.0000
34.1968	28.0000	1.0000
34.3856	28.0000	1.0000
34.3954	13.0000	1.0000
34.4044	28.0000	1.0000
34.4078	21.0000	1.0000
34.4161	17.0000	1.0000
34.4227	24.0000	1.0000
34.4324	28.0000	1.0000
34.4379	13.0000	1.0000
34.6626	28.0000	1.0000
34.6700	29.0000	1.0000
34.6726	13.0000	1.0000
34.6796	28.0000	1.0000
34.6810	29.0000	1.0000
34.7141	29.0000	1.0000
34.7621	28.0000	1.0000
34.7776	21.0000	1.0000
34.7938	17.0000	1.0000
34.7938	13.0000	1.0000
34.8039	29.0000	1.0000
34.8186	17.0000	1.0000
34.8562	28.0000	1.0000
34.8666	13.0000	1.0000
34.8722	28.0000	1.0000
34.8999	17.0000	1.0000
34.9214	28.0000	1.0000
35.0093	17.0000	1.0000
35.0124	28.0000	1.0000
35.0359	28.0000	1.0000
35.0421	28.0000	1.0000
35.0630	17.0000	1.0000
35.0654	28.0000	1.0000
35.0818	32.0000	1.0000
35.1691	28.0000	1.0000
35.1929	28.0000	1.0000
35.2049	28.0000	1.0000
35.2080	21.0000	1.0000
35.2256	29.0000	1.0000
35.2262	24.0000	1.0000
35.2304	17.0000	1.0000
35.2588	29.0000	1.0000
35.2947	21.0000	1.0000
35.3202	17.0000	1.0000
35.3262	24.0000	1.0000
35.4318	19.0000	1.0000
35.5227	28.0000	1.0000
35.7509	28.0000	1.0000
35.8670	29.0000	1.0000
35.8987	32.0000	1.0000
35.9036	28.0000	1.0000
35.9215	13.0000	1.0000
36.9646	28.0000	2.0000
36.9646	28.0000	2.0000
36.9646	28.0000	2.0000
38.1201	28.0000	1.0000
38.2319	9.0000	1.0000
38.3518	9.0000	1.0000
38.5017	28.0000	1.0000
39.1119	19.0000	1.0000
39.5588	28.0000	1.0000
41.8121	9.0000	1.0000
42.0272	28.0000	2.0000
42.3350	28.0000	2.0000
42.3533	13.0000	2.0000
42.3573	13.0000	2.0000
42.3626	32.0000	2.0000
42.3927	28.0000	2.0000
42.4239	29.0000	2.0000
42.4436	13.0000	2.0000
42.4608	29.0000	2.0000
42.4635	17.0000	2.0000
42.4804	32.0000	2.0000
42.4813	29.0000	2.0000
42.4870	13.0000	2.0000
42.4931	28.0000	2.0000
42.5027	29.0000	2.0000
42.5435	28.0000	2.0000
42.5439	17.0000	2.0000
42.5568	29.0000	2.0000
42.5579	13.0000	2.0000
42.5648	13.0000	2.0000
42.5720	24.0000	2.0000
42.5721	9.0000	2.0000
42.5996	13.0000	2.0000
42.6036	24.0000	2.0000
42.6126	17.0000	2.0000
42.6253	13.0000	2.0000
42.6323	28.0000	2.0000
42.6522	9.0000	2.0000
42.6526	29.0000	2.0000
42.6710	24.0000	2.0000
42.6803	9.0000	2.0000
42.6814	29.0000	2.0000
42.7030	29.0000	2.0000
42.7348	28.0000	2.0000
42.7595	29.0000	2.0000
42.7702	17.0000	2.0000
42.8097	13.0000	2.0000
42.8113	9.0000	2.0000
42.8383	25.0000	2.0000
42.8389	28.0000	2.0000
42.8540	28.0000	2.0000
42.8585	28.0000	2.0000
42.8934	29.0000	2.0000
42.9144	13.0000	2.0000
42.9168	9.0000	2.0000
42.9246	9.0000	2.0000
42.9332	28.0000	2.0000
43.0086	28.0000	2.0000
43.0136	28.0000	2.0000
43.1196	28.0000	2.0000
44.4522	9.0000	1.0000
45.9524	19.0000	1.0000
46.0160	28.0000	5.0000
46.4052	28.0000	5.0000
46.4891	28.0000	5.0000
46.5312	28.0000	5.0000
46.6016	28.0000	5.0000
46.6024	29.0000	5.0000
46.6990	32.0000	5.0000
46.7029	21.0000	5.0000
46.7036	28.0000	5.0000
46.7061	29.0000	5.0000
46.7151	28.0000	5.0000
46.7474	21.0000	5.0000
46.7479	28.0000	5.0000
46.7541	32.0000	5.0000
46.7541	32.0000	5.0000
46.7612	29.0000	5.0000
46.7798	29.0000	5.0000
46.7998	21.0000	5.0000
46.8027	28.0000	5.0000
46.8070	13.0000	5.0000
46.8116	13.0000	5.0000
46.8256	32.0000	5.0000
46.8595	17.0000	5.0000
46.8613	21.0000	5.0000
46.8619	24.0000	5.0000
46.8631	13.0000	5.0000
46.8775	21.0000	5.0000
46.8781	32.0000	5.0000
46.8875	32.0000	5.0000
46.8945	21.0000	5.0000
46.8973	13.0000	5.0000
46.9084	24.0000	5.0000
46.9354	21.0000	5.0000
46.9590	28.0000	5.0000
46.9671	13.0000	5.0000
46.9674	32.0000	5.0000
46.9848	24.0000	5.0000
46.9853	13.0000	5.0000
46.9943	17.0000	5.0000
47.0089	29.0000	1.0000
47.0142	21.0000	1.0000
47.0253	13.0000	1.0000
47.0524	17.0000	1.0000
47.0544	13.0000	1.0000
47.0616	21.0000	1.0000
47.0680	30.0000	1.0000
47.0712	13.0000	1.0000
47.0859	13.0000	1.0000
47.0927	32.0000	1.0000
47.1056	21.0000	1.0000
47.1089	28.0000	1.0000
47.1126	9.0000	1.0000
47.1370	29.0000	1.0000
47.1741	13.0000	1.0000
47.1892	28.0000	1.0000
47.2023	13.0000	1.0000
47.2123	17.0000	1.0000
47.2125	13.0000	1.0000
47.2426	29.0000	1.0000
47.2487	32.0000	1.0000
47.2528	21.0000	1.0000
47.2976	28.0000	1.0000
47.3026	13.0000	1.0000
47.3403	29.0000	1.0000
47.3871	13.0000	1.0000
47.4156	15.0000	1.0000
47.4212	17.0000	1.0000
47.4249	13.0000	1.0000
47.4576	29.0000	1.0000
47.4809	29.0000	1.0000
47.4840	13.0000	1.0000
47.5033	28.0000	1.0000
47.5544	13.0000	1.0000
47.5656	13.0000	1.0000
47.6010	13.0000	1.0000
47.6567	29.0000	1.0000
47.6926	29.0000	1.0000
47.6972	28.0000	1.0000
47.7102	13.0000	1.0000
47.7233	32.0000	1.0000
47.8107	32.0000	1.0000
47.8223	28.0000	1.0000
47.8306	15.0000	1.0000
47.8647	28.0000	1.0000
47.8660	32.0000	1.0000
47.8696	13.0000	1.0000
47.9979	28.0000	1.0000
48.0639	25.0000	2.0000
48.0639	15.0000	2.0000
48.1156	28.0000	2.0000
48.2194	28.0000	2.0000
48.2634	13.0000	2.0000
48.3493	19.0000	2.0000
48.3570	13.0000	2.0000
48.3615	24.0000	2.0000
48.5327	19.0000	2.0000
48.7018	17.0000	2.0000
48.7102	9.0000	2.0000
49.0372	28.0000	1.0000
49.1440	24.0000	1.0000
49.1446	13.0000	1.0000
49.1671	17.0000	1.0000
49.3167	9.0000	1.0000
49.3307	9.0000	1.0000
49.9533	28.0000	1.0000
49.9672	28.0000	1.0000
50.3062	17.0000	1.0000
50.3459	28.0000	1.0000
50.4662	17.0000	1.0000
50.5022	24.0000	1.0000
50.5433	28.0000	1.0000
50.6461	28.0000	1.0000
50.6525	13.0000	1.0000
50.6870	28.0000	1.0000
50.8365	13.0000	1.0000
50.9352	28.0000	1.0000
50.9439	13.0000	1.0000
50.9984	24.0000	1.0000
51.0048	13.0000	1.0000
51.0095	17.0000	1.0000
51.0414	28.0000	1.0000
51.1487	17.0000	1.0000
51.1977	24.0000	1.0000
51.3867	24.0000	1.0000
51.4197	29.0000	1.0000
51.5384	28.0000	1.0000
51.5843	28.0000	1.0000
51.7125	29.0000	1.0000
51.7178	29.0000	1.0000
53.0125	13.0000	1.0000
55.5534	28.0000	1.0000
55.6672	28.0000	1.0000
55.8369	29.0000	1.0000
55.9763	13.0000	1.0000
56.0142	29.0000	1.0000
56.0601	19.0000	1.0000
56.0631	28.0000	1.0000
56.4271	28.0000	1.0000
56.4642	28.0000	1.0000
56.4680	28.0000	1.0000
56.7775	28.0000	1.0000
57.3323	19.0000	1.0000
57.4604	32.0000	1.0000
58.3205	28.0000	1.0000
58.5722	19.0000	1.0000
59.0721	9.0000	3.0000
59.3786	28.0000	3.0000
59.4515	28.0000	3.0000
59.4651	28.0000	3.0000
59.9828	32.0000	3.0000
59.9847	28.0000	3.0000
60.0388	28.0000	2.0000
60.0760	28.0000	2.0000
60.1236	28.0000	2.0000
60.1254	19.0000	2.0000
60.1373	28.0000	2.0000
60.2057	28.0000	2.0000
60.2131	32.0000	2.0000
60.5764	28.0000	2.0000
60.7520	24.0000	2.0000
60.7668	28.0000	2.0000
60.9778	19.0000	2.0000
61.0808	28.0000	1.0000
61.1914	28.0000	1.0000
61.3428	29.0000	1.0000
61.4225	13.0000	1.0000
61.4797	28.0000	1.0000
61.5736	28.0000	1.0000
61.9986	29.0000	1.0000
62.1680	21.0000	1.0000
62.2720	13.0000	1.0000
62.6385	13.0000	1.0000
62.6413	17.0000	1.0000
62.6490	28.0000	1.0000
63.3020	28.0000	1.0000
63.3094	13.0000	1.0000
63.3518	19.0000	1.0000
63.3820	28.0000	1.0000
63.3919	19.0000	1.0000
63.4478	28.0000	1.0000
63.5170	28.0000	1.0000
63.5202	17.0000	1.0000
63.9996	28.0000	1.0000
64.1029	19.0000	1.0000
64.1143	19.0000	1.0000
65.1106	13.0000	2.0000
65.1854	13.0000	2.0000
65.1978	9.0000	2.0000
65.2022	9.0000	2.0000
65.2068	17.0000	2.0000
65.2113	13.0000	2.0000
65.2689	9.0000	2.0000
65.2835	9.0000	2.0000
65.2949	9.0000	2.0000
65.4602	28.0000	2.0000
65.5546	28.0000	2.0000
66.3539	28.0000	1.0000
66.5718	19.0000	1.0000
66.9185	15.0000	1.0000
67.9495	28.0000	1.0000
68.1796	28.0000	1.0000
68.2381	28.0000	1.0000
68.4026	25.0000	1.0000
68.6221	13.0000	1.0000
68.9408	28.0000	1.0000
69.2478	28.0000	2.0000
69.2655	21.0000	2.0000
69.2890	32.0000	2.0000
69.2968	28.0000	2.0000
69.3307	17.0000	2.0000
69.3387	24.0000	2.0000
69.3455	32.0000	2.0000
69.3517	28.0000	2.0000
69.3555	13.0000	2.0000
69.3621	21.0000	2.0000
69.3791	17.0000	2.0000
69.4035	28.0000	2.0000
69.4097	32.0000	2.0000
69.4199	24.0000	2.0000
69.4236	17.0000	2.0000
69.4340	13.0000	2.0000
69.4353	28.0000	2.0000
69.4664	24.0000	2.0000
69.4702	32.0000	2.0000
69.4720	25.0000	2.0000
69.4764	28.0000	2.0000
69.4784	24.0000	2.0000
69.4840	17.0000	2.0000
69.4842	21.0000	2.0000
69.4902	17.0000	2.0000
69.4979	13.0000	2.0000
69.5022	25.0000	2.0000
69.5353	13.0000	2.0000
69.5419	28.0000	2.0000
69.5428	21.0000	2.0000
69.5477	28.0000	2.0000
69.6135	13.0000	2.0000
69.6141	28.0000	2.0000
69.7048	13.0000	2.0000
69.7191	28.0000	2.0000
69.7228	17.0000	2.0000
69.7519	29.0000	2.0000
69.8991	13.0000	2.0000
70.0942	28.0000	2.0000
70.1242	19.0000	2.0000
70.3271	28.0000	2.0000
70.4624	28.0000	2.0000
71.5506	28.0000	3.0000
71.7251	28.0000	3.0000
71.7262	21.0000	3.0000
71.8776	28.0000	3.0000
71.8940	25.0000	3.0000
71.9024	28.0000	3.0000
71.9064	32.0000	3.0000
71.9103	15.0000	3.0000
71.9215	28.0000	3.0000
71.9215	24.0000	3.0000
71.9359	32.0000	3.0000
71.9505	28.0000	3.0000
71.9713	21.0000	3.0000
71.9814	28.0000	3.0000
71.9962	28.0000	3.0000
71.9990	13.0000	3.0000
72.0024	17.0000	1.0000
72.0028	13.0000	1.0000
72.0160	17.0000	1.0000
72.0498	28.0000	1.0000
72.0846	32.0000	1.0000
72.0859	28.0000	1.0000
72.0867	13.0000	1.0000
72.0917	21.0000	1.0000
72.1280	28.0000	1.0000
72.1467	28.0000	1.0000
72.1472	19.0000	1.0000
72.5417	28.0000	1.0000
72.6358	28.0000	1.0000
72.6445	13.0000	1.0000
72.7476	15.0000	1.0000
72.7964	32.0000	1.0000
72.9072	28.0000	1.0000
72.9124	29.0000	1.0000
72.9210	13.0000	1.0000
72.9434	13.0000	1.0000
72.9451	28.0000	1.0000
72.9476	13.0000	1.0000
73.0889	28.0000	1.0000
73.0920	21.0000	1.0000
73.1259	13.0000	1.0000
73.1336	17.0000	1.0000
73.1339	21.0000	1.0000
73.1522	17.0000	1.0000
73.3547	21.0000	1.0000
73.3620	13.0000	1.0000
73.5990	19.0000	1.0000
73.6262	28.0000	1.0000
73.7914	28.0000	1.0000
73.9488	28.0000	1.0000
73.9649	24.0000	1.0000
73.9663	21.0000	1.0000
73.9820	28.0000	1.0000
73.9938	32.0000	1.0000
74.0632	28.0000	1.0000
74.0653	21.0000	1.0000
74.1669	21.0000	1.0000
74.1932	28.0000	1.0000
74.2101	29.0000	1.0000
74.4104	21.0000	1.0000
74.5054	28.0000	1.0000
74.6701	28.0000	1.0000
74.6836	17.0000	1.0000
74.6849	28.0000	1.0000
74.6995	32.0000	1.0000
74.7143	28.0000	1.0000
75.1576	32.0000	1.0000
75.1679	29.0000	1.0000
75.1972	29.0000	1.0000
75.2061	29.0000	1.0000
75.3877	32.0000	1.0000
75.4539	28.0000	1.0000
75.4843	15.0000	1.0000
75.4876	15.0000	1.0000
75.5178	13.0000	1.0000
75.5370	32.0000	1.0000
75.5663	13.0000	1.0000
75.5796	17.0000	1.0000
75.7062	32.0000	1.0000
75.7513	32.0000	1.0000
75.7849	32.0000	1.0000
76.0191	32.0000	1.0000
76.2459	32.0000	1.0000
76.3062	13.0000	1.0000
76.4691	13.0000	1.0000
76.5256	17.0000	1.0000
76.5750	13.0000	1.0000
76.6801	13.0000	1.0000
76.7036	9.0000	1.0000
76.7065	17.0000	1.0000
76.7073	13.0000	1.0000
76.7629	9.0000	1.0000
76.7721	32.0000	1.0000
76.7758	28.0000	1.0000
76.8132	19.0000	1.0000
76.9132	19.0000	1.0000
77.1813	13.0000	1.0000
77.2266	13.0000	1.0000
77.2733	13.0000	1.0000
77.3326	13.0000	1.0000
78.5154	29.0000	1.0000
78.5472	29.0000	1.0000
78.5831	29.0000	1.0000
78.6299	13.0000	1.0000
78.6764	28.0000	1.0000
78.7030	28.0000	1.0000
78.7194	29.0000	1.0000
78.7417	13.0000	1.0000
78.7532	17.0000	1.0000
79.0129	28.0000	1.0000
79.0445	17.0000	1.0000
79.0559	13.0000	1.0000
79.0592	13.0000	1.0000
79.0616	28.0000	1.0000
79.0658	24.0000	1.0000
79.0678	9.0000	1.0000
79.0715	24.0000	1.0000
79.0908	17.0000	1.0000
79.0915	9.0000	1.0000
79.1052	9.0000	1.0000
79.1086	28.0000	1.0000
79.1120	13.0000	1.0000
79.2151	17.0000	1.0000
79.2771	28.0000	1.0000
79.2789	13.0000	1.0000
79.3098	17.0000	1.0000
79.3599	24.0000	1.0000
79.3620	17.0000	1.0000
79.3674	13.0000	1.0000
79.3925	17.0000	1.0000
79.4014	28.0000	1.0000
79.4044	24.0000	1.0000
79.4295	17.0000	1.0000
79.4434	17.0000	1.0000
79.4551	13.0000	1.0000
79.4671	9.0000	1.0000
79.5608	13.0000	1.0000
79.6757	28.0000	1.0000
79.7782	17.0000	1.0000
79.7805	13.0000	1.0000
79.7857	17.0000	1.0000
79.7902	17.0000	1.0000
79.7983	24.0000	1.0000
79.8035	24.0000	1.0000
79.9336	13.0000	1.0000
80.0426	29.0000	1.0000
80.0610	17.0000	1.0000
80.0788	17.0000	1.0000
80.1216	17.0000	1.0000
80.1225	13.0000	1.0000
80.1945	17.0000	1.0000
80.2085	29.0000	1.0000
80.2981	17.0000	1.0000
80.3015	13.0000	1.0000
80.3165	24.0000	1.0000
80.4329	13.0000	1.0000
80.4450	17.0000	1.0000
80.4475	29.0000	1.0000
80.4537	32.0000	1.0000
80.4537	32.0000	1.0000
80.4537	32.0000	1.0000
80.4543	13.0000	1.0000
80.4551	17.0000	1.0000
80.4598	29.0000	1.0000
80.4612	17.0000	1.0000
80.4646	17.0000	1.0000
80.8558	13.0000	1.0000
81.0548	13.0000	2.0000
81.5511	29.0000	2.0000
81.5965	29.0000	2.0000
81.6125	32.0000	2.0000
81.6230	29.0000	2.0000
81.6646	29.0000	2.0000
81.6717	29.0000	2.0000
81.6793	29.0000	2.0000
81.6899	13.0000	2.0000
81.6905	28.0000	2.0000
81.6979	24.0000	2.0000
81.7000	13.0000	2.0000
81.7062	17.0000	2.0000
81.7069	13.0000	2.0000
81.7153	28.0000	2.0000
81.7155	32.0000	2.0000
81.7186	17.0000	2.0000
81.7255	32.0000	2.0000
81.7412	19.0000	2.0000
81.7520	28.0000	2.0000
81.7566	29.0000	2.0000
81.7641	29.0000	2.0000
81.7984	29.0000	2.0000
81.8246	29.0000	2.0000
81.8334	28.0000	2.0000
81.8416	17.0000	2.0000
81.8487	13.0000	2.0000
81.8563	32.0000	2.0000
81.8735	13.0000	2.0000
81.8933	32.0000	2.0000
81.8952	28.0000	2.0000
81.9020	17.0000	2.0000
81.9417	13.0000	2.0000
81.9453	29.0000	2.0000
81.9909	29.0000	2.0000
82.0755	13.0000	1.0000
82.0767	28.0000	1.0000
82.0794	29.0000	1.0000
82.1083	13.0000	1.0000
82.1203	29.0000	1.0000
82.1432	32.0000	1.0000
82.1727	32.0000	1.0000
82.2904	29.0000	1.0000
82.3896	28.0000	1.0000
82.3936	13.0000	1.0000
82.4360	32.0000	1.0000
82.4400	28.0000	1.0000
82.5060	29.0000	1.0000
82.6492	28.0000	1.0000
82.7434	29.0000	1.0000
82.7667	28.0000	1.0000
82.8074	29.0000	1.0000
82.8595	13.0000	1.0000
82.8919	9.0000	1.0000
82.9469	13.0000	1.0000
82.9541	9.0000	1.0000
82.9571	13.0000	1.0000
82.9707	17.0000	1.0000
82.9889	17.0000	1.0000
83.1342	19.0000	2.0000
83.6130	15.0000	2.0000
83.6237	19.0000	2.0000
84.2570	24.0000	1.0000
84.2645	24.0000	1.0000
84.3358	28.0000	1.0000
85.8222	28.0000	1.0000
85.8911	28.0000	1.0000
85.9699	28.0000	1.0000
86.0001	28.0000	1.0000
86.0445	21.0000	1.0000
86.0501	28.0000	1.0000
86.0917	28.0000	1.0000
86.0950	25.0000	1.0000
86.1005	21.0000	1.0000
86.1292	28.0000	1.0000
86.1892	28.0000	1.0000
86.3286	28.0000	1.0000
86.3327	28.0000	1.0000
86.4071	28.0000	1.0000
86.5641	28.0000	1.0000
86.6177	28.0000	1.0000
86.6476	28.0000	1.0000
86.6830	28.0000	1.0000
87.1827	28.0000	1.0000
87.2970	28.0000	1.0000
88.2158	19.0000	1.0000
88.2158	19.0000	1.0000
88.2219	28.0000	1.0000
88.3195	28.0000	1.0000
88.3220	32.0000	1.0000
88.3249	28.0000	1.0000
88.9730	28.0000	1.0000
89.0468	28.0000	1.0000
89.0986	19.0000	1.0000
90.4915	28.0000	2.0000
90.5618	28.0000	2.0000
90.6596	28.0000	2.0000
90.6956	13.0000	2.0000
90.7107	28.0000	2.0000
90.7164	13.0000	2.0000
90.7422	13.0000	2.0000
90.7967	19.0000	2.0000
90.8399	28.0000	2.0000
90.8586	13.0000	2.0000
90.8715	24.0000	2.0000
90.8750	17.0000	2.0000
90.8765	13.0000	2.0000
90.8872	13.0000	2.0000
90.9200	9.0000	2.0000
90.9221	13.0000	2.0000
91.0168	9.0000	1.0000
91.0262	28.0000	1.0000
91.0374	13.0000	1.0000
91.0407	9.0000	1.0000
91.0666	13.0000	1.0000
91.0681	17.0000	1.0000
91.0778	9.0000	1.0000
91.0788	13.0000	1.0000
91.1151	13.0000	1.0000
91.2368	13.0000	1.0000
91.6769	19.0000	1.0000
92.4177	29.0000	1.0000
92.4253	29.0000	1.0000
92.7990	28.0000	1.0000
92.8871	28.0000	1.0000
92.8879	32.0000	1.0000
92.8879	32.0000	1.0000
93.0087	28.0000	1.0000
93.0316	21.0000	1.0000
93.0405	28.0000	1.0000
93.1198	28.0000	1.0000
93.1518	29.0000	1.0000
93.1573	19.0000	1.0000
93.2534	28.0000	1.0000
93.3083	28.0000	1.0000
93.5610	32.0000	1.0000
94.0584	28.0000	1.0000
94.6336	17.0000	1.0000
94.6344	28.0000	1.0000
94.6774	19.0000	1.0000
94.7646	17.0000	1.0000
95.3575	13.0000	1.0000
95.7290	32.0000	1.0000
96.0329	32.0000	1.0000
96.0647	9.0000	1.0000
96.0871	28.0000	1.0000
96.1171	13.0000	1.0000
96.1273	28.0000	1.0000
96.8776	13.0000	1.0000
97.5803	13.0000	1.0000
97.7537	32.0000	1.0000
97.9202	28.0000	1.0000
98.0184	28.0000	1.0000
98.0518	28.0000	1.0000
98.0522	32.0000	1.0000
98.0989	28.0000	1.0000
98.8043	28.0000	1.0000
98.8082	28.0000	1.0000
98.8626	28.0000	1.0000
98.8725	28.0000	1.0000
98.8775	13.0000	1.0000
98.9281	28.0000	1.0000
98.9536	19.0000	1.0000
99.3097	29.0000	1.0000
99.3320	28.0000	1.0000
99.3656	29.0000	1.0000
99.3854	29.0000	1.0000
99.4279	29.0000	1.0000
99.4538	29.0000	1.0000
99.4892	28.0000	1.0000
99.4926	13.0000	1.0000
99.4950	32.0000	1.0000
99.5090	29.0000	1.0000
99.5502	29.0000	1.0000
99.5684	29.0000	1.0000
99.5836	32.0000	1.0000
99.5954	28.0000	1.0000
99.6703	28.0000	1.0000
99.7247	13.0000	1.0000
99.7653	13.0000	1.0000
99.7740	28.0000	1.0000
99.7805	29.0000	1.0000
99.7954	32.0000	1.0000
99.8065	29.0000	1.0000
99.8261	29.0000	1.0000
99.8355	28.0000	1.0000
99.9056	28.0000	1.0000
99.9575	19.0000	1.0000
99.9777	28.0000	1.0000
99.9868	32.0000	1.0000
100.0313	28.0000	1.0000
101.2176	19.0000	2.0000
101.3086	28.0000	2.0000
101.4248	28.0000	2.0000
101.4773	9.0000	2.0000
101.7043	9.0000	2.0000
101.7094	13.0000	2.0000
101.7118	9.0000	2.0000
101.7128	13.0000	2.0000
101.7160	9.0000	2.0000
101.7173	13.0000	2.0000
101.7194	9.0000	2.0000
101.7199	21.0000	2.0000
101.8566	17.0000	2.0000
102.0388	19.0000	1.0000
103.6370	19.0000	2.0000
103.6370	19.0000	2.0000
103.6824	13.0000	2.0000
103.7606	13.0000	2.0000
105.4565	19.0000	1.0000
106.5354	13.0000	2.0000
106.5825	28.0000	2.0000
106.6054	17.0000	2.0000
106.6687	32.0000	2.0000
106.6693	28.0000	2.0000
106.6898	13.0000	2.0000
106.7144	28.0000	2.0000
106.7193	28.0000	2.0000
106.7232	17.0000	2.0000
106.7337	32.0000	2.0000
106.7377	24.0000	2.0000
106.7420	24.0000	2.0000
106.7458	13.0000	2.0000
106.7486	28.0000	2.0000
106.7667	28.0000	2.0000
106.7773	32.0000	2.0000
106.8398	9.0000	2.0000
106.8478	28.0000	2.0000
106.8486	9.0000	2.0000
106.8572	24.0000	2.0000
106.8694	17.0000	2.0000
106.8714	28.0000	2.0000
106.8838	28.0000	2.0000
106.8883	13.0000	2.0000
106.8918	9.0000	2.0000
106.9121	28.0000	2.0000
106.9177	13.0000	2.0000
106.9211	21.0000	2.0000
106.9360	9.0000	2.0000
106.9362	24.0000	2.0000
106.9404	32.0000	2.0000
106.9543	28.0000	2.0000
106.9661	9.0000	2.0000
106.9705	13.0000	2.0000
107.2096	13.0000	1.0000
107.3305	28.0000	1.0000
107.5493	28.0000	1.0000
107.5704	32.0000	1.0000
108.5799	15.0000	1.0000
108.5958	19.0000	1.0000
108.6038	19.0000	1.0000
109.1564	13.0000	1.0000
109.1701	28.0000	1.0000
109.2282	13.0000	1.0000
109.2463	13.0000	1.0000
109.4956	19.0000	1.0000
109.5493	28.0000	1.0000
109.5756	19.0000	1.0000
109.6350	28.0000	1.0000
109.6664	28.0000	1.0000
109.6874	17.0000	1.0000
109.7507	28.0000	1.0000
109.7555	29.0000	1.0000
109.7689	28.0000	1.0000
109.7863	19.0000	1.0000
109.7900	19.0000	1.0000
109.8057	28.0000	1.0000
109.8092	28.0000	1.0000
109.8110	19.0000	1.0000
109.8169	13.0000	1.0000
109.8210	13.0000	1.0000
109.8336	19.0000	1.0000
109.8430	21.0000	1.0000
109.8438	13.0000	1.0000
109.8442	28.0000	1.0000
109.8484	17.0000	1.0000
109.9990	24.0000	1.0000
110.0190	17.0000	1.0000
110.0216	9.0000	1.0000
110.0223	28.0000	1.0000
110.0293	13.0000	1.0000
110.0617	13.0000	1.0000
110.0632	9.0000	1.0000
110.0796	28.0000	1.0000
110.1022	24.0000	1.0000
110.1394	28.0000	1.0000
110.1545	24.0000	1.0000
110.1587	17.0000	1.0000
110.2080	24.0000	1.0000
110.2127	28.0000	1.0000
110.2542	24.0000	1.0000
110.3196	24.0000	1.0000
110.3207	17.0000	1.0000
110.3309	13.0000	1.0000
110.3522	17.0000	1.0000
110.8869	9.0000	1.0000
111.2108	28.0000	1.0000
111.2873	13.0000	1.0000
111.3616	24.0000	1.0000
111.3616	21.0000	1.0000
111.3717	24.0000	1.0000
111.4407	19.0000	1.0000
111.4553	19.0000	1.0000
111.5899	28.0000	1.0000
111.8151	13.0000	1.0000
111.8928	28.0000	1.0000
111.9351	19.0000	1.0000
112.2674	28.0000	1.0000
112.6490	28.0000	1.0000
112.7651	19.0000	1.0000
113.1481	32.0000	1.0000
113.2494	28.0000	1.0000
113.3085	32.0000	1.0000
113.3184	28.0000	1.0000
113.3328	17.0000	1.0000
113.6149	19.0000	1.0000
113.6810	28.0000	1.0000
113.6894	32.0000	1.0000
113.6927	32.0000	1.0000
113.6929	28.0000	1.0000
113.7511	13.0000	1.0000
113.7537	28.0000	1.0000
113.7748	19.0000	1.0000
113.7974	28.0000	1.0000
113.8109	13.0000	1.0000
113.8189	28.0000	1.0000
113.8314	28.0000	1.0000
113.8315	21.0000	1.0000
113.9509	28.0000	1.0000
114.0636	28.0000	1.0000
114.0664	13.0000	1.0000
114.0712	32.0000	1.0000
114.5218	19.0000	1.0000
114.7996	19.0000	1.0000
114.8002	13.0000	1.0000
114.9269	28.0000	1.0000
115.0488	32.0000	1.0000
115.0566	32.0000	1.0000
115.1038	28.0000	1.0000
115.2124	28.0000	1.0000
115.4272	17.0000	1.0000
115.4273	24.0000	1.0000
115.4381	13.0000	1.0000
115.5758	19.0000	1.0000
115.5932	24.0000	1.0000
115.5995	28.0000	1.0000
115.6459	13.0000	1.0000
115.9948	19.0000	1.0000
116.3470	28.0000	1.0000
116.3475	32.0000	1.0000
116.3514	28.0000	1.0000
116.4246	29.0000	1.0000
116.4677	29.0000	1.0000
116.5426	28.0000	1.0000
116.5474	28.0000	1.0000
116.6073	24.0000	1.0000
116.6482	17.0000	1.0000
116.8493	28.0000	1.0000
117.2217	29.0000	1.0000
117.2274	28.0000	1.0000
117.2465	21.0000	1.0000
117.2617	17.0000	1.0000
117.2629	29.0000	1.0000
117.2765	13.0000	1.0000
117.3022	13.0000	1.0000
117.3276	29.0000	1.0000
117.4203	28.0000	1.0000
117.4800	28.0000	1.0000
117.5020	32.0000	1.0000
117.5158	29.0000	1.0000
117.5162	24.0000	1.0000
117.5243	15.0000	1.0000
117.5369	19.0000	1.0000
117.5614	28.0000	1.0000
117.5926	29.0000	1.0000
117.6527	13.0000	1.0000
117.6636	28.0000	1.0000
117.7198	28.0000	1.0000
117.7218	13.0000	1.0000
117.7229	29.0000	1.0000
117.7963	19.0000	1.0000
117.8149	28.0000	1.0000
117.8226	13.0000	1.0000
117.9163	13.0000	1.0000
117.9649	28.0000	1.0000
118.0660	28.0000	1.0000
118.1188	13.0000	1.0000
118.1438	17.0000	1.0000
118.4620	32.0000	1.0000
118.4636	28.0000	1.0000
118.9650	28.0000	1.0000
119.1503	29.0000	1.0000
119.1672	13.0000	1.0000
119.1719	28.0000	1.0000
119.5543	28.0000	1.0000
119.6132	28.0000	1.0000
119.6308	21.0000	1.0000
119.6404	28.0000	1.0000
119.6702	32.0000	1.0000
119.6929	13.0000	1.0000
119.7004	28.0000	1.0000
119.7566	28.0000	1.0000
119.7649	13.0000	1.0000
119.8198	28.0000	1.0000
119.8258	13.0000	1.0000
120.2810	13.0000	1.0000
120.2895	17.0000	1.0000
120.3318	13.0000	1.0000
120.3422	24.0000	1.0000
120.3594	28.0000	1.0000
120.3831	17.0000	1.0000
120.4125	17.0000	1.0000
120.4619	24.0000	1.0000
120.4742	17.0000	1.0000
120.4843	24.0000	1.0000
120.4923	28.0000	1.0000
120.4963	28.0000	1.0000
120.5037	13.0000	1.0000
120.5321	24.0000	1.0000
120.5332	17.0000	1.0000
120.5484	28.0000	1.0000
120.6000	28.0000	1.0000
120.6050	17.0000	1.0000
120.6217	24.0000	1.0000
120.6234	13.0000	1.0000
120.6294	24.0000	1.0000
120.7234	28.0000	1.0000
120.7755	17.0000	1.0000
120.7838	29.0000	1.0000
120.7880	13.0000	1.0000
120.7902	24.0000	1.0000
120.8148	15.0000	1.0000
120.8599	17.0000	1.0000
120.8919	17.0000	1.0000
120.9547	32.0000	1.0000
120.9996	17.0000	1.0000
121.0020	28.0000	1.0000
121.0243	24.0000	1.0000
121.0262	13.0000	1.0000
121.1257	28.0000	1.0000
121.1596	17.0000	1.0000
121.2193	19.0000	1.0000
121.2193	19.0000	1.0000
121.2301	13.0000	1.0000
121.2332	24.0000	1.0000
121.2800	28.0000	1.0000
121.2963	17.0000	1.0000
121.2969	13.0000	1.0000
121.3775	19.0000	1.0000
121.4396	28.0000	1.0000
121.4634	13.0000	1.0000
121.7764	17.0000	1.0000
122.1450	25.0000	2.0000
122.1484	28.0000	2.0000
122.1501	13.0000	2.0000
122.1549	19.0000	2.0000
122.1626	13.0000	2.0000
122.1656	32.0000	2.0000
122.1748	17.0000	2.0000
122.5037	29.0000	2.0000
122.5494	29.0000	2.0000
122.6089	29.0000	2.0000
122.7249	13.0000	2.0000
122.9861	29.0000	2.0000
123.6749	9.0000	2.0000
124.1346	28.0000	1.0000
124.1499	13.0000	1.0000
124.1568	13.0000	1.0000
124.3115	28.0000	1.0000
124.6095	28.0000	1.0000
124.8200	28.0000	1.0000
124.8950	19.0000	1.0000
124.9840	28.0000	1.0000
125.1856	28.0000	1.0000
125.3425	28.0000	1.0000
125.5004	28.0000	1.0000
125.6752	19.0000	1.0000
125.7050	19.0000	1.0000
125.7761	28.0000	1.0000
126.6989	28.0000	1.0000
126.9475	28.0000	1.0000
126.9702	32.0000	1.0000
126.9952	19.0000	1.0000
127.2833	28.0000	2.0000
127.3153	15.0000	2.0000
127.3210	28.0000	2.0000
127.3248	28.0000	2.0000
127.3723	21.0000	2.0000
127.3768	28.0000	2.0000
127.4144	13.0000	2.0000
127.4695	21.0000	2.0000
127.4714	28.0000	2.0000
127.4764	21.0000	2.0000
127.4838	17.0000	2.0000
127.4951	17.0000	2.0000
127.5014	28.0000	2.0000
127.5028	24.0000	2.0000
127.5627	28.0000	2.0000
127.6105	28.0000	2.0000
127.6226	17.0000	2.0000
127.6687	32.0000	2.0000
127.7119	28.0000	2.0000
128.0362	28.0000	1.0000
128.4154	19.0000	1.0000
128.4354	19.0000	1.0000
128.8554	19.0000	1.0000
129.2865	28.0000	2.0000
129.4289	28.0000	2.0000
129.5227	21.0000	2.0000
129.5482	13.0000	2.0000
129.5574	32.0000	2.0000
129.5887	21.0000	2.0000
129.5890	28.0000	2.0000
129.8060	28.0000	2.0000
129.9221	32.0000	2.0000
129.9344	15.0000	2.0000
130.2356	9.0000	1.0000
130.4903	28.0000	1.0000
130.5534	28.0000	1.0000
130.5592	28.0000	1.0000
130.7207	28.0000	1.0000
130.7792	28.0000	1.0000
130.8096	28.0000	1.0000
130.8162	28.0000	1.0000
130.8215	13.0000	1.0000
130.8281	29.0000	1.0000
130.8432	15.0000	1.0000
130.8503	28.0000	1.0000
130.8678	17.0000	1.0000
130.8711	13.0000	1.0000
130.8979	24.0000	1.0000
130.9042	28.0000	1.0000
130.9058	13.0000	1.0000
130.9099	24.0000	1.0000
130.9122	17.0000	1.0000
130.9555	29.0000	1.0000
130.9602	9.0000	1.0000
130.9757	29.0000	1.0000
131.0032	29.0000	4.0000
131.0334	29.0000	4.0000
131.0358	19.0000	4.0000
131.0541	28.0000	4.0000
131.0585	9.0000	4.0000
131.0714	29.0000	4.0000
131.0812	24.0000	4.0000
131.1081	28.0000	4.0000
131.1102	13.0000	4.0000
131.1170	13.0000	4.0000
131.1251	28.0000	4.0000
131.1316	17.0000	4.0000
131.1327	32.0000	4.0000
131.1328	29.0000	4.0000
131.1347	28.0000	4.0000
131.1395	13.0000	4.0000
131.1557	25.0000	4.0000
131.1609	13.0000	4.0000
131.1625	29.0000	4.0000
131.1677	13.0000	4.0000
131.1680	32.0000	4.0000
131.1681	28.0000	4.0000
131.1725	28.0000	4.0000
131.1794	17.0000	4.0000
131.1803	32.0000	4.0000
131.1964	32.0000	4.0000
131.2075	28.0000	4.0000
131.2112	29.0000	4.0000
131.2167	24.0000	4.0000
131.2299	28.0000	4.0000
131.2302	29.0000	4.0000
131.2483	28.0000	4.0000
131.2527	32.0000	4.0000
131.2599	32.0000	4.0000
131.2606	29.0000	4.0000
131.2624	13.0000	4.0000
131.2650	32.0000	4.0000
131.2726	9.0000	4.0000
131.2841	28.0000	4.0000
131.2977	32.0000	4.0000
131.3005	9.0000	4.0000
131.3017	19.0000	4.0000
131.3042	13.0000	4.0000
131.3048	24.0000	4.0000
131.3627	9.0000	4.0000
131.3908	32.0000	4.0000
131.3959	29.0000	4.0000
131.4114	28.0000	4.0000
131.4248	29.0000	4.0000
131.4264	24.0000	4.0000
131.4442	17.0000	4.0000
131.4917	28.0000	4.0000
131.5086	9.0000	4.0000
131.5515	28.0000	4.0000
131.5573	24.0000	4.0000
131.5847	28.0000	4.0000
131.5937	24.0000	4.0000
131.6254	28.0000	4.0000
131.6431	32.0000	4.0000
131.6537	32.0000	4.0000
131.6579	13.0000	4.0000
131.6617	32.0000	4.0000
131.6691	9.0000	4.0000
132.0228	32.0000	1.0000
132.1373	13.0000	1.0000
132.5356	28.0000	1.0000
132.5466	28.0000	1.0000
132.5546	13.0000	1.0000
132.6381	15.0000	1.0000
132.6382	28.0000	1.0000
132.6515	13.0000	1.0000
133.2093	28.0000	1.0000
133.2769	28.0000	1.0000
133.4982	28.0000	1.0000
133.5529	28.0000	1.0000
133.5611	28.0000	1.0000
133.5944	28.0000	1.0000
133.6123	28.0000	1.0000
133.8257	17.0000	1.0000
133.8823	13.0000	1.0000
135.1674	32.0000	1.0000
135.4365	19.0000	1.0000
135.4748	15.0000	1.0000
136.6470	9.0000	1.0000
137.1232	29.0000	1.0000
137.1414	28.0000	1.0000
137.4544	29.0000	1.0000
137.5055	28.0000	1.0000
137.5329	29.0000	1.0000
137.7162	28.0000	1.0000
137.7595	29.0000	1.0000
137.7807	28.0000	1.0000
137.8096	32.0000	1.0000
137.8126	29.0000	1.0000
137.9920	28.0000	1.0000
138.0663	28.0000	1.0000
138.1219	28.0000	1.0000
138.1393	9.0000	1.0000
138.1681	17.0000	1.0000
138.1870	28.0000	1.0000
138.2430	29.0000	1.0000
138.4109	28.0000	1.0000
138.7160	28.0000	1.0000
138.7442	28.0000	1.0000
138.8496	28.0000	1.0000
138.8621	21.0000	1.0000
138.8703	13.0000	1.0000
138.8988	29.0000	1.0000
138.9447	21.0000	1.0000
138.9834	28.0000	1.0000
139.1353	28.0000	2.0000
139.1663	29.0000	2.0000
139.4333	28.0000	2.0000
139.4386	28.0000	2.0000
139.4412	13.0000	2.0000
139.4760	28.0000	2.0000
140.1164	28.0000	2.0000
140.1917	28.0000	2.0000
140.1950	28.0000	2.0000
140.2216	13.0000	2.0000
140.2345	28.0000	2.0000
140.3027	13.0000	2.0000
140.3151	24.0000	2.0000
140.3158	28.0000	2.0000
140.3237	28.0000	2.0000
140.3490	28.0000	2.0000
140.3841	32.0000	2.0000
140.4033	21.0000	2.0000
140.4053	28.0000	2.0000
140.4092	28.0000	2.0000
140.4102	13.0000	2.0000
140.4527	28.0000	2.0000
140.4574	13.0000	2.0000
140.5051	28.0000	2.0000
140.5119	29.0000	2.0000
140.5322	32.0000	2.0000
140.5375	29.0000	2.0000
140.6078	29.0000	2.0000
140.6116	28.0000	2.0000
140.6279	29.0000	2.0000
140.6989	17.0000	2.0000
140.7038	32.0000	2.0000
140.7869	28.0000	2.0000
140.8445	32.0000	2.0000
140.9032	28.0000	2.0000
140.9093	28.0000	2.0000
140.9211	29.0000	2.0000
140.9315	29.0000	2.0000
140.9592	29.0000	2.0000
140.9679	28.0000	2.0000
140.9839	29.0000	2.0000
140.9843	13.0000	2.0000
140.9932	32.0000	2.0000
140.9955	28.0000	2.0000
141.0259	29.0000	1.0000
141.0495	28.0000	1.0000
141.0550	29.0000	1.0000
141.0733	29.0000	1.0000
141.0761	28.0000	1.0000
141.1807	29.0000	1.0000
141.4448	28.0000	1.0000
141.4484	28.0000	1.0000
141.4991	28.0000	1.0000
141.5783	28.0000	1.0000
141.6387	19.0000	1.0000
141.8727	28.0000	1.0000
142.0712	28.0000	1.0000
142.1730	28.0000	1.0000
142.1840	28.0000	1.0000
142.1944	28.0000	1.0000
142.3206	28.0000	1.0000
142.3748	28.0000	1.0000
142.3786	28.0000	1.0000
142.3994	28.0000	1.0000
142.4229	28.0000	1.0000
142.4392	28.0000	1.0000
142.6992	19.0000	1.0000
142.9757	28.0000	1.0000
143.0174	28.0000	1.0000
143.0715	32.0000	1.0000
143.1109	28.0000	1.0000
143.1210	32.0000	1.0000
143.1642	28.0000	1.0000
143.3442	28.0000	1.0000
143.3512	28.0000	1.0000
143.3585	32.0000	1.0000
143.4219	28.0000	1.0000
143.5479	28.0000	1.0000
143.5654	13.0000	1.0000
143.6672	28.0000	1.0000
143.6865	32.0000	1.0000
144.3092	28.0000	1.0000
144.8401	19.0000	1.0000
145.3391	13.0000	1.0000
145.4036	13.0000	1.0000
145.5377	32.0000	1.0000
145.6597	32.0000	1.0000
145.6815	24.0000	1.0000
145.9283	28.0000	1.0000
146.1424	19.0000	1.0000
147.2354	24.0000	1.0000
147.2760	29.0000	1.0000
147.2767	28.0000	1.0000
147.3079	17.0000	1.0000
147.3123	24.0000	1.0000
147.6284	29.0000	1.0000
147.6796	29.0000	1.0000
147.6916	17.0000	1.0000
147.7065	28.0000	1.0000
147.7346	29.0000	1.0000
147.9558	28.0000	1.0000
148.2344	29.0000	2.0000
148.2440	29.0000	2.0000
148.2580	28.0000	2.0000
148.4466	28.0000	2.0000
148.4468	29.0000	2.0000
148.4747	29.0000	2.0000
148.4883	28.0000	2.0000
148.4885	32.0000	2.0000
148.4940	24.0000	2.0000
148.5122	17.0000	2.0000
148.5143	13.0000	2.0000
148.5247	28.0000	2.0000
148.5252	13.0000	2.0000
148.5635	13.0000	2.0000
148.5707	28.0000	2.0000
148.5749	17.0000	2.0000
148.6015	17.0000	2.0000
148.6168	30.0000	2.0000
148.6169	17.0000	2.0000
148.6188	21.0000	2.0000
148.6215	17.0000	2.0000
148.6234	9.0000	2.0000
148.6258	13.0000	2.0000
148.6274	28.0000	2.0000
148.6365	24.0000	2.0000
148.6412	24.0000	2.0000
148.6614	9.0000	2.0000
148.6770	28.0000	2.0000
148.6780	13.0000	2.0000
148.6802	28.0000	2.0000
148.6831	9.0000	2.0000
148.6837	17.0000	2.0000
148.7060	28.0000	2.0000
148.7338	13.0000	2.0000
148.7351	17.0000	2.0000
148.7484	28.0000	2.0000
148.7509	17.0000	2.0000
148.7522	9.0000	2.0000
148.7583	17.0000	2.0000
148.7645	28.0000	2.0000
148.7660	13.0000	2.0000
148.7673	9.0000	2.0000
148.7773	9.0000	2.0000
148.7821	9.0000	2.0000
148.7924	9.0000	2.0000
148.7974	9.0000	2.0000
148.8021	9.0000	2.0000
148.8148	32.0000	2.0000
148.8170	17.0000	2.0000
148.8174	13.0000	2.0000
148.8621	9.0000	2.0000
148.8672	17.0000	2.0000
148.9040	32.0000	2.0000
148.9270	17.0000	2.0000
148.9422	9.0000	2.0000
148.9466	28.0000	2.0000
148.9486	17.0000	2.0000
149.0109	17.0000	1.0000
149.0557	25.0000	1.0000
149.0563	13.0000	1.0000
149.1223	19.0000	1.0000
149.6826	19.0000	1.0000
150.1854	13.0000	1.0000
150.3254	13.0000	1.0000
150.4452	13.0000	1.0000
150.7062	13.0000	1.0000
150.7245	32.0000	1.0000
150.7504	13.0000	1.0000
151.0754	13.0000	1.0000
151.1367	28.0000	1.0000
151.3245	28.0000	1.0000
151.4745	13.0000	1.0000
151.4843	28.0000	1.0000
151.5972	28.0000	1.0000
151.6502	28.0000	1.0000
151.8304	29.0000	1.0000
151.8827	28.0000	1.0000
151.9531	13.0000	1.0000
151.9773	28.0000	1.0000
152.8598	28.0000	1.0000
153.0028	28.0000	1.0000
153.0072	21.0000	1.0000
153.1139	21.0000	1.0000
153.2547	15.0000	1.0000
153.4244	32.0000	1.0000
153.4311	28.0000	1.0000
153.5061	28.0000	1.0000
153.5373	28.0000	1.0000
153.9584	28.0000	1.0000
153.9905	28.0000	1.0000
154.0103	28.0000	1.0000
154.0138	28.0000	1.0000
154.0235	28.0000	1.0000
154.0242	13.0000	1.0000
154.0347	28.0000	1.0000
154.0422	28.0000	1.0000
154.0675	17.0000	1.0000
154.0773	17.0000	1.0000
154.0824	21.0000	1.0000
154.0827	17.0000	1.0000
154.0832	28.0000	1.0000
154.0876	17.0000	1.0000
154.1199	28.0000	1.0000
154.1283	21.0000	1.0000
154.1679	21.0000	1.0000
154.1727	28.0000	1.0000
154.1880	21.0000	1.0000
154.1887	28.0000	1.0000
154.2362	28.0000	1.0000
154.2905	28.0000	1.0000
154.3724	21.0000	1.0000
154.4054	21.0000	1.0000
154.4119	28.0000	1.0000
154.4892	29.0000	1.0000
154.5117	28.0000	1.0000
154.6778	21.0000	1.0000
154.8253	29.0000	1.0000
155.1039	13.0000	1.0000
155.1051	32.0000	1.0000
155.1102	21.0000	1.0000
155.1142	29.0000	1.0000
155.1182	32.0000	1.0000
155.1227	32.0000	1.0000
155.1228	29.0000	1.0000
155.1258	13.0000	1.0000
155.1439	17.0000	1.0000
155.1483	29.0000	1.0000
155.1506	32.0000	1.0000
155.1675	29.0000	1.0000
155.1857	19.0000	1.0000
155.2003	13.0000	1.0000
155.2521	29.0000	1.0000
155.2723	13.0000	1.0000
155.3459	19.0000	1.0000
155.3490	29.0000	1.0000
155.4765	9.0000	1.0000
155.5426	13.0000	1.0000
155.5596	17.0000	1.0000
155.5614	28.0000	1.0000
155.5934	32.0000	1.0000
155.6144	24.0000	1.0000
155.6289	17.0000	1.0000
155.6544	13.0000	1.0000
155.7185	17.0000	1.0000
155.7614	17.0000	1.0000
155.8267	13.0000	1.0000
155.9305	25.0000	1.0000
156.2864	19.0000	2.0000
156.3054	29.0000	2.0000
156.3537	13.0000	2.0000
156.6065	13.0000	2.0000
156.9306	13.0000	2.0000
156.9384	21.0000	2.0000
156.9553	32.0000	2.0000
156.9574	29.0000	2.0000
156.9627	13.0000	2.0000
156.9677	21.0000	2.0000
156.9982	13.0000	2.0000
157.0101	21.0000	2.0000
157.0268	19.0000	2.0000
157.0512	17.0000	2.0000
157.0912	21.0000	2.0000
157.1219	13.0000	2.0000
157.1338	29.0000	2.0000
157.2141	29.0000	2.0000
157.2281	32.0000	2.0000
157.2281	32.0000	2.0000
157.2392	17.0000	2.0000
157.2458	13.0000	2.0000
157.2513	13.0000	2.0000
157.3198	13.0000	2.0000
157.4246	32.0000	2.0000
157.5373	28.0000	2.0000
157.5449	13.0000	2.0000
157.7470	29.0000	2.0000
157.7471	19.0000	2.0000
157.7626	29.0000	2.0000
157.7694	29.0000	2.0000
157.8920	28.0000	2.0000
157.9472	29.0000	2.0000
157.9499	28.0000	2.0000
158.1118	28.0000	1.0000
158.1161	28.0000	1.0000
158.1308	17.0000	1.0000
158.1376	32.0000	1.0000
158.1830	28.0000	1.0000
158.1953	32.0000	1.0000
158.1957	28.0000	1.0000
158.2274	19.0000	1.0000
158.5495	28.0000	1.0000
158.5529	28.0000	1.0000
158.5709	28.0000	1.0000
158.6153	28.0000	1.0000
158.6240	28.0000	1.0000
158.7016	28.0000	1.0000
158.7089	28.0000	1.0000
158.7125	28.0000	1.0000
158.7741	28.0000	1.0000
158.7775	28.0000	1.0000
158.8029	28.0000	1.0000
159.1762	28.0000	1.0000
159.3208	28.0000	1.0000
159.3648	17.0000	1.0000
159.3877	24.0000	1.0000
160.0018	29.0000	1.0000
160.0124	29.0000	1.0000
160.0269	29.0000	1.0000
160.0682	29.0000	1.0000
160.0751	28.0000	1.0000
160.1683	19.0000	1.0000
160.5569	28.0000	1.0000
161.1335	28.0000	1.0000
161.3303	9.0000	1.0000
161.9127	15.0000	1.0000
162.5641	28.0000	1.0000
163.9027	28.0000	1.0000
163.9103	19.0000	1.0000
163.9313	9.0000	1.0000
163.9425	9.0000	1.0000
163.9479	9.0000	1.0000
163.9587	9.0000	1.0000
164.0114	28.0000	1.0000
164.0703	29.0000	1.0000
164.0768	28.0000	1.0000
164.2151	28.0000	1.0000
164.2618	19.0000	1.0000
164.4343	28.0000	1.0000
164.4923	19.0000	1.0000
164.7908	9.0000	1.0000
164.9862	29.0000	1.0000
165.0516	29.0000	1.0000
165.0724	13.0000	1.0000
165.0813	29.0000	1.0000
165.1751	28.0000	1.0000
165.2621	28.0000	1.0000
165.2811	32.0000	1.0000
165.3075	17.0000	1.0000
165.3136	28.0000	1.0000
165.3244	13.0000	1.0000
165.3310	24.0000	1.0000
165.3330	13.0000	1.0000
165.3536	17.0000	1.0000
165.3943	28.0000	1.0000
165.4059	24.0000	1.0000
165.4275	21.0000	1.0000
165.4572	21.0000	1.0000
165.4634	28.0000	1.0000
165.5248	32.0000	1.0000
165.5398	28.0000	1.0000
165.5519	17.0000	1.0000
165.5534	24.0000	1.0000
165.5544	13.0000	1.0000
165.6085	32.0000	1.0000
165.6643	24.0000	1.0000
165.6677	28.0000	1.0000
165.6711	13.0000	1.0000
165.6896	15.0000	1.0000
165.6952	19.0000	1.0000
165.7552	32.0000	1.0000
165.7579	28.0000	1.0000
165.7642	21.0000	1.0000
165.7657	13.0000	1.0000
165.7713	29.0000	1.0000
165.7793	24.0000	1.0000
165.8181	32.0000	1.0000
165.8237	28.0000	1.0000
165.8316	17.0000	1.0000
165.8389	24.0000	1.0000
165.8606	32.0000	1.0000
165.8648	28.0000	1.0000
165.9003	24.0000	1.0000
165.9073	28.0000	1.0000
165.9124	28.0000	1.0000
165.9156	24.0000	1.0000
165.9225	24.0000	1.0000
165.9646	28.0000	1.0000
165.9683	28.0000	1.0000
165.9710	32.0000	1.0000
165.9827	24.0000	1.0000
166.0058	28.0000	2.0000
166.0188	19.0000	2.0000
166.0196	32.0000	2.0000
166.0212	21.0000	2.0000
166.0466	28.0000	2.0000
166.0566	21.0000	2.0000
166.0611	19.0000	2.0000
166.0622	24.0000	2.0000
166.1375	32.0000	2.0000
166.1436	13.0000	2.0000
166.1543	28.0000	2.0000
166.1662	13.0000	2.0000
166.1694	17.0000	2.0000
166.1773	24.0000	2.0000
166.2256	28.0000	2.0000
166.2324	32.0000	2.0000
166.2334	13.0000	2.0000
166.2931	13.0000	2.0000
166.2947	28.0000	2.0000
166.3401	28.0000	2.0000
166.3437	21.0000	2.0000
166.3482	32.0000	2.0000
166.3512	24.0000	2.0000
166.3652	19.0000	2.0000
166.4550	28.0000	2.0000
166.8918	19.0000	2.0000
166.9374	29.0000	2.0000
166.9764	29.0000	2.0000
167.0128	28.0000	1.0000
167.0136	21.0000	1.0000
167.1072	17.0000	1.0000
167.1097	21.0000	1.0000
167.3447	24.0000	1.0000
167.3450	21.0000	1.0000
167.3931	13.0000	1.0000
167.4136	17.0000	1.0000
167.5637	28.0000	1.0000
167.7686	21.0000	1.0000
167.8004	21.0000	1.0000
167.8594	21.0000	1.0000
168.0924	19.0000	2.0000
168.1782	29.0000	2.0000
168.4340	19.0000	2.0000
168.8587	19.0000	2.0000
169.6331	19.0000	2.0000
169.7885	28.0000	2.0000
169.9439	28.0000	2.0000
169.9493	13.0000	2.0000
170.0333	19.0000	1.0000
170.1335	19.0000	1.0000
170.2224	28.0000	1.0000
170.3544	28.0000	1.0000
170.6498	15.0000	1.0000
170.6726	19.0000	1.0000
170.6747	15.0000	1.0000
171.2952	19.0000	1.0000
171.5941	13.0000	1.0000
171.8075	15.0000	1.0000
171.8542	19.0000	1.0000
171.9942	19.0000	1.0000
172.1097	30.0000	1.0000
172.8913	15.0000	1.0000
172.9236	19.0000	1.0000
174.3092	28.0000	5.0000
174.3305	29.0000	5.0000
174.3486	28.0000	5.0000
174.3551	32.0000	5.0000
174.3820	28.0000	5.0000
174.4020	30.0000	5.0000
174.4842	28.0000	5.0000
174.4880	13.0000	5.0000
174.5060	28.0000	5.0000
174.5095	13.0000	5.0000
174.5237	9.0000	5.0000
174.5461	28.0000	5.0000
174.5728	17.0000	5.0000
174.5914	28.0000	5.0000
174.7734	28.0000	5.0000
174.7782	29.0000	5.0000
174.7837	29.0000	5.0000
174.8030	28.0000	5.0000
174.8034	29.0000	5.0000
174.8050	21.0000	5.0000
174.8051	13.0000	5.0000
174.8083	32.0000	5.0000
174.8496	13.0000	5.0000
174.8683	28.0000	5.0000
174.8768	13.0000	5.0000
174.8899	29.0000	5.0000
174.8965	13.0000	5.0000
174.8989	24.0000	5.0000
174.9278	29.0000	5.0000
174.9411	29.0000	5.0000
174.9438	28.0000	5.0000
174.9504	13.0000	5.0000
174.9762	29.0000	5.0000
174.9931	28.0000	5.0000
175.0365	29.0000	1.0000
175.0380	32.0000	1.0000
175.0504	13.0000	1.0000
175.0780	28.0000	1.0000
175.0789	32.0000	1.0000
175.2139	28.0000	1.0000
175.3248	29.0000	1.0000
175.3285	28.0000	1.0000
175.3303	29.0000	1.0000
175.3424	29.0000	1.0000
175.3491	28.0000	1.0000
175.3598	29.0000	1.0000
175.3620	32.0000	1.0000
175.3637	28.0000	1.0000
175.4109	19.0000	1.0000
175.4370	28.0000	1.0000
175.5017	29.0000	1.0000
175.5210	28.0000	1.0000
175.5242	29.0000	1.0000
175.5480	29.0000	1.0000
175.5618	28.0000	1.0000
175.5734	29.0000	1.0000
175.5892	28.0000	1.0000
175.6028	29.0000	1.0000
175.6112	29.0000	1.0000
175.6177	32.0000	1.0000
175.6413	29.0000	1.0000
175.6433	13.0000	1.0000
175.6463	29.0000	1.0000
175.6528	28.0000	1.0000
175.6688	29.0000	1.0000
175.7272	28.0000	1.0000
175.7295	13.0000	1.0000
175.7356	32.0000	1.0000
175.7760	29.0000	1.0000
[truncated: 85,180 more rows]
