# Supplementary material for: Spontaneous cortical activity is transiently poised close to criticality
Source: PLoS Comput Biol. 2017 May 24;13(5):e1005543. doi: 10.1371/journal.pcbi.1005543 (PMC5464673; doi:10.1371/journal.pcbi.1005543)
Supplement: S1 Dataset — The data include the spike timings, electrode index and state information. Details can be found in the README file. (ZIP) [file pcbi.1005543.s005.zip › README.txt]

The files with the ending '_data' contain three types of data:

- column 1: spike times in seconds
- column 2: index of the electrode where the spike was recorded
- column 3: state index reflecting a spike's membership to one of four (monkey) or five (cat) states

The data can be readily imported into Matlab using the dlmread function.

The state index refers to the following states as described in the main text:

Cat:
1: Desynchronized I state
2: Desynchronized II state
3: Synchronized Fast state
4: Synchronized Slow I state
5: Synchronized Slow II state

Monkey:
1: Desynchronized I state
2: Synchronized Fast state
3: Synchronized Slow I state
4: Synchronized Slow II state


 
